# Supplementary material for: APOE and TREM2 regulate amyloid responsive microglia in Alzheimer’s disease
Source: Acta Neuropathol. Author manuscript; Available in PMC 2021 Oct 1. (PMC7520051; doi:10.1007/s00401-020-02200-3)
Supplement: Data S3 [file NIHMS1623526-supplement-Data_S3.xlsx]

## Sheet: ARM.vs.Homeo_Upregulated
Analysis Type:	PANTHER Overrepresentation Test (Released 20190711)
Annotation Version and Release Date:	GO Ontology database Released 2019-07-03
Analyzed List:	w_armh_up.txt (Homo sapiens)
Reference List:	Homo sapiens (all genes in database)
Test Type:	BINOMIAL
Correction:	FDR
GO biological process complete	Homo sapiens - REFLIST (20996)	w_armh_up.txt (72)	w_armh_up.txt (expected)	w_armh_up.txt (over/under)	w_armh_up.txt (fold Enrichment)	w_armh_up.txt (raw P-value)	w_armh_up.txt (FDR)
regulation of ephrin receptor signaling pathway (GO:1901187)	2	2	0.01	+	> 100	2.31e-05	0.0216
electron transport coupled proton transport (GO:0015990)	4	2	0.01	+	> 100	9.19e-05	0.0457
energy coupled proton transmembrane transport, against electrochemical gradient (GO:0015988)	4	2	0.01	+	> 100	9.19e-05	0.0443
sphingosine metabolic process (GO:0006670)	13	3	0.04	+	67.29	1.37e-05	0.0168
sphingoid metabolic process (GO:0046519)	16	3	0.05	+	54.68	2.54e-05	0.0224
diol metabolic process (GO:0034311)	21	3	0.07	+	41.66	5.67e-05	0.0347
mitochondrial electron transport, NADH to ubiquinone (GO:0006120)	49	4	0.17	+	23.8	2.69e-05	0.0225
mitochondrial ATP synthesis coupled electron transport (GO:0042775)	90	7	0.31	+	22.68	3.07e-08	0.000244
ATP synthesis coupled electron transport (GO:0042773)	91	7	0.31	+	22.43	3.31e-08	0.000175
oxidative phosphorylation (GO:0006119)	116	8	0.4	+	20.11	7.59e-09	0.000121
negative regulation of innate immune response (GO:0045824)	60	4	0.21	+	19.44	5.88e-05	0.0346
respiratory electron transport chain (GO:0022904)	111	7	0.38	+	18.39	1.26e-07	0.000501
NADH dehydrogenase complex assembly (GO:0010257)	66	4	0.23	+	17.67	8.47e-05	0.0465
mitochondrial respiratory chain complex I assembly (GO:0032981)	66	4	0.23	+	17.67	8.47e-05	0.0449
cellular respiration (GO:0045333)	166	7	0.57	+	12.3	1.81e-06	0.00412
ATP metabolic process (GO:0046034)	205	8	0.7	+	11.38	5.67e-07	0.0018
electron transport chain (GO:0022900)	180	7	0.62	+	11.34	3.08e-06	0.00612
myeloid cell differentiation (GO:0030099)	228	7	0.78	+	8.95	1.41e-05	0.015
energy derivation by oxidation of organic compounds (GO:0015980)	236	7	0.81	+	8.65	1.76e-05	0.0175
negative regulation of defense response (GO:0031348)	211	6	0.72	+	8.29	9.12e-05	0.0468
response to nutrient (GO:0007584)	220	6	0.75	+	7.95	0.000114	0.0492
response to oxygen levels (GO:0070482)	381	9	1.31	+	6.89	6.47e-06	0.0103
response to decreased oxygen levels (GO:0036293)	357	8	1.22	+	6.53	3.17e-05	0.024
generation of precursor metabolites and energy (GO:0006091)	421	8	1.44	+	5.54	9.98e-05	0.0467
response to extracellular stimulus (GO:0009991)	533	10	1.83	+	5.47	1.41e-05	0.0161
inflammatory response (GO:0006954)	495	9	1.7	+	5.3	5.01e-05	0.0332
response to nutrient levels (GO:0031667)	500	9	1.71	+	5.25	5.41e-05	0.0344
negative regulation of cell population proliferation (GO:0008285)	683	10	2.34	+	4.27	0.000112	0.0511
positive regulation of immune system process (GO:0002684)	1141	15	3.91	+	3.83	6.37e-06	0.0113
response to abiotic stimulus (GO:0009628)	1161	15	3.98	+	3.77	7.84e-06	0.0113
regulation of immune response (GO:0050776)	1134	14	3.89	+	3.6	2.74e-05	0.0218
regulation of immune system process (GO:0002682)	1651	17	5.66	+	3	3.38e-05	0.0245
response to stress (GO:0006950)	3535	30	12.12	+	2.47	5.98e-07	0.00158
response to external stimulus (GO:0009605)	2391	20	8.2	+	2.44	0.000113	0.05
regulation of response to stimulus (GO:0048583)	4293	31	14.72	+	2.11	1.18e-05	0.0157
response to stimulus (GO:0050896)	8428	46	28.9	+	1.59	4.02e-05	0.0278
cellular process (GO:0009987)	14514	64	49.77	+	1.29	7.32e-05	0.0416

## Sheet: ARM.vs.Homeo_Downregulated
Analysis Type:	PANTHER Overrepresentation Test (Released 20190711)
Annotation Version and Release Date:	GO Ontology database Released 2019-07-03
Analyzed List:	w_armh_down.txt (Homo sapiens)
Reference List:	Homo sapiens (all genes in database)
Test Type:	BINOMIAL
Correction:	FDR
GO biological process complete	Homo sapiens - REFLIST (20996)	w_armh_down.txt (36)	w_armh_down.txt (expected)	w_armh_down.txt (over/under)	w_armh_down.txt (fold Enrichment)	w_armh_down.txt (raw P-value)	w_armh_down.txt (FDR)
negative regulation of secretion (GO:0051048)	230	5	0.39	+	12.68	4.48e-05	0.0475
leukocyte migration (GO:0050900)	375	6	0.64	+	9.33	3.99e-05	0.0453
positive regulation of nervous system development (GO:0051962)	543	7	0.93	+	7.52	3.34e-05	0.0531
regulation of secretion (GO:0051046)	813	9	1.39	+	6.46	7.1e-06	0.0188
regulation of secretion by cell (GO:1903530)	754	8	1.29	+	6.19	3.39e-05	0.0491
regulation of cellular component movement (GO:0051270)	991	10	1.7	+	5.89	4.49e-06	0.0143
cell migration (GO:0016477)	951	9	1.63	+	5.52	2.47e-05	0.0492
regulation of locomotion (GO:0040012)	981	9	1.68	+	5.35	3.15e-05	0.0558
negative regulation of multicellular organismal process (GO:0051241)	1207	11	2.07	+	5.32	3.54e-06	0.0282
locomotion (GO:0040011)	1301	11	2.23	+	4.93	7.26e-06	0.0165
positive regulation of multicellular organismal process (GO:0051240)	1742	13	2.99	+	4.35	3.26e-06	0.0518
movement of cell or subcellular component (GO:0006928)	1537	11	2.64	+	4.17	3.46e-05	0.0459
regulation of transport (GO:0051049)	1865	12	3.2	+	3.75	3.93e-05	0.0481
regulation of localization (GO:0032879)	2755	16	4.72	+	3.39	4.1e-06	0.0217
regulation of multicellular organismal process (GO:0051239)	3130	17	5.37	+	3.17	4.33e-06	0.0172

## Sheet: DYS.vs.Homeo_Upregulated
Analysis Type:	PANTHER Overrepresentation Test (Released 20190711)
Annotation Version and Release Date:	GO Ontology database Released 2019-07-03
Analyzed List:	w_dysh_up.txt (Homo sapiens)
Reference List:	Homo sapiens (all genes in database)
Test Type:	BINOMIAL
Correction:	FDR
GO biological process complete	Homo sapiens - REFLIST (20996)	w_dysh_up.txt (150)	w_dysh_up.txt (expected)	w_dysh_up.txt (over/under)	w_dysh_up.txt (fold Enrichment)	w_dysh_up.txt (raw P-value)	w_dysh_up.txt (FDR)
SRP-dependent cotranslational protein targeting to membrane (GO:0006614)	97	63	0.69	+	90.91	6.85e-105	1.09e-100
cotranslational protein targeting to membrane (GO:0006613)	102	63	0.73	+	86.45	1.59e-103	1.27e-99
protein targeting to ER (GO:0045047)	110	63	0.79	+	80.17	1.79e-101	9.51e-98
establishment of protein localization to endoplasmic reticulum (GO:0072599)	114	63	0.81	+	77.35	1.67e-100	5.33e-97
viral transcription (GO:0019083)	115	63	0.82	+	76.68	2.89e-100	7.66e-97
nuclear-transcribed mRNA catabolic process, nonsense-mediated decay (GO:0000184)	120	64	0.86	+	74.65	3.23e-101	1.28e-97
negative regulation of protein neddylation (GO:2000435)	4	2	0.03	+	69.99	0.000398	0.0323
electron transport coupled proton transport (GO:0015990)	4	2	0.03	+	69.99	0.000398	0.0321
energy coupled proton transmembrane transport, against electrochemical gradient (GO:0015988)	4	2	0.03	+	69.99	0.000398	0.032
viral gene expression (GO:0019080)	129	63	0.92	+	68.36	3.79e-97	7.55e-94
protein localization to endoplasmic reticulum (GO:0070972)	137	63	0.98	+	64.37	1.63e-95	2.87e-92
translational initiation (GO:0006413)	145	65	1.04	+	62.75	4.89e-98	1.11e-94
T cell proliferation involved in immune response (GO:0002309)	5	2	0.04	+	55.99	0.000619	0.0467
regulation of protein neddylation (GO:2000434)	5	2	0.04	+	55.99	0.000619	0.0464
positive regulation of intrinsic apoptotic signaling pathway by p53 class mediator (GO:1902255)	5	2	0.04	+	55.99	0.000619	0.0462
negative regulation of ubiquitin protein ligase activity (GO:1904667)	10	4	0.07	+	55.99	9.86e-07	0.000133
regulation of cellular response to macrophage colony-stimulating factor stimulus (GO:1903972)	5	2	0.04	+	55.99	0.000619	0.046
regulation of response to macrophage colony-stimulating factor (GO:1903969)	5	2	0.04	+	55.99	0.000619	0.0458
protein targeting to membrane (GO:0006612)	176	63	1.26	+	50.1	9.9e-89	1.57e-85
ribosomal small subunit assembly (GO:0000028)	20	7	0.14	+	48.99	1.86e-10	2.81e-08
nuclear-transcribed mRNA catabolic process (GO:0000956)	195	64	1.39	+	45.94	7.44e-88	1.08e-84
mRNA catabolic process (GO:0006402)	213	65	1.52	+	42.71	2.67e-87	3.53e-84
ribosomal large subunit assembly (GO:0000027)	31	9	0.22	+	40.64	2.29e-12	3.72e-10
synapse pruning (GO:0098883)	11	3	0.08	+	38.17	7.48e-05	0.00804
sequestering of actin monomers (GO:0042989)	11	3	0.08	+	38.17	7.48e-05	0.00799
cytoplasmic translation (GO:0002181)	74	20	0.53	+	37.83	2.05e-25	4.66e-23
RNA catabolic process (GO:0006401)	244	65	1.74	+	37.29	1.61e-83	1.97e-80
negative regulation of ubiquitin-protein transferase activity (GO:0051444)	17	4	0.12	+	32.93	7.92e-06	0.000992
ribosome assembly (GO:0042255)	66	15	0.47	+	31.81	3.15e-18	5.97e-16
establishment of protein localization to membrane (GO:0090150)	289	63	2.06	+	30.51	2.3e-75	2.44e-72
ribosomal large subunit biogenesis (GO:0042273)	73	15	0.52	+	28.76	1.37e-17	2.54e-15
maturation of LSU-rRNA (GO:0000470)	21	4	0.15	+	26.66	1.8e-05	0.00217
ribosomal small subunit biogenesis (GO:0042274)	69	13	0.49	+	26.37	6.28e-15	1.1e-12
nucleobase-containing compound catabolic process (GO:0034655)	371	66	2.65	+	24.9	1.51e-73	1.41e-70
protein targeting (GO:0006605)	365	64	2.61	+	24.54	9.87e-71	8.73e-68
translation (GO:0006412)	390	68	2.79	+	24.41	2.06e-75	2.34e-72
regulation of ubiquitin protein ligase activity (GO:1904666)	24	4	0.17	+	23.33	3.03e-05	0.00352
peptide biosynthetic process (GO:0043043)	415	68	2.96	+	22.94	1.28e-73	1.27e-70
heterocycle catabolic process (GO:0046700)	419	66	2.99	+	22.05	3.82e-70	3.19e-67
cellular nitrogen compound catabolic process (GO:0044270)	420	66	3	+	22	4.45e-70	3.37e-67
aromatic compound catabolic process (GO:0019439)	435	66	3.11	+	21.24	4.24e-69	2.94e-66
establishment of protein localization to organelle (GO:0072594)	440	64	3.14	+	20.36	1.13e-65	7.22e-63
organic cyclic compound catabolic process (GO:1901361)	469	68	3.35	+	20.29	4.24e-70	3.37e-67
regulation of macrophage differentiation (GO:0045649)	22	3	0.16	+	19.09	0.000565	0.0432
amide biosynthetic process (GO:0043604)	536	70	3.83	+	18.28	2.69e-69	1.95e-66
cholesterol efflux (GO:0033344)	23	3	0.16	+	18.26	0.000643	0.0473
leukocyte activation involved in inflammatory response (GO:0002269)	31	4	0.22	+	18.06	8.11e-05	0.00854
microglial cell activation (GO:0001774)	31	4	0.22	+	18.06	8.11e-05	0.00848
cristae formation (GO:0042407)	31	4	0.22	+	18.06	8.11e-05	0.00843
protein localization to membrane (GO:0072657)	508	65	3.63	+	17.91	2.77e-63	1.7e-60
peptide metabolic process (GO:0006518)	536	68	3.83	+	17.76	2.86e-66	1.89e-63
maturation of SSU-rRNA from tricistronic rRNA transcript (SSU-rRNA, 5.8S rRNA, LSU-rRNA) (GO:0000462)	35	4	0.25	+	16	0.000129	0.0127
maturation of SSU-rRNA (GO:0030490)	46	5	0.33	+	15.21	2.29e-05	0.0027
rRNA processing (GO:0006364)	212	22	1.51	+	14.53	4.72e-19	9.15e-17
glial cell activation (GO:0061900)	39	4	0.28	+	14.36	0.000194	0.0185
ribosome biogenesis (GO:0042254)	300	30	2.14	+	14	2.71e-25	6.06e-23
rRNA metabolic process (GO:0016072)	223	22	1.59	+	13.81	1.35e-18	2.58e-16
macrophage activation (GO:0042116)	51	5	0.36	+	13.72	3.73e-05	0.0043
viral process (GO:0016032)	700	68	5	+	13.6	1.14e-58	6.72e-56
mRNA metabolic process (GO:0016071)	688	66	4.92	+	13.43	2.11e-56	1.16e-53
neuroinflammatory response (GO:0150076)	42	4	0.3	+	13.33	0.000257	0.0231
regulation of ubiquitin-protein transferase activity (GO:0051438)	53	5	0.38	+	13.21	4.47e-05	0.00508
protein localization to organelle (GO:0033365)	748	67	5.34	+	12.54	1.9e-55	9.77e-53
inner mitochondrial membrane organization (GO:0007007)	45	4	0.32	+	12.44	0.000333	0.0283
cellular amide metabolic process (GO:0043603)	790	70	5.64	+	12.4	6.24e-58	3.54e-55
symbiotic process (GO:0044403)	782	68	5.59	+	12.17	1.54e-55	8.15e-53
interspecies interaction between organisms (GO:0044419)	826	69	5.9	+	11.69	2.59e-55	1.29e-52
mitochondrial electron transport, NADH to ubiquinone (GO:0006120)	49	4	0.35	+	11.43	0.000458	0.0359
negative regulation of ubiquitin-dependent protein catabolic process (GO:2000059)	49	4	0.35	+	11.43	0.000458	0.0357
negative regulation of protein ubiquitination (GO:0031397)	74	6	0.53	+	11.35	1.78e-05	0.00216
erythrocyte homeostasis (GO:0034101)	90	7	0.64	+	10.89	4.58e-06	0.000607
mitochondrial ATP synthesis coupled electron transport (GO:0042775)	90	7	0.64	+	10.89	4.58e-06	0.000602
oxidative phosphorylation (GO:0006119)	116	9	0.83	+	10.86	1.98e-07	2.83e-05
ATP synthesis coupled electron transport (GO:0042773)	91	7	0.65	+	10.77	4.92e-06	0.000641
negative regulation of actin filament polymerization (GO:0030837)	53	4	0.38	+	10.56	0.000614	0.0465
cellular macromolecule catabolic process (GO:0044265)	897	66	6.41	+	10.3	3.6e-49	1.73e-46
negative regulation of protein modification by small protein conjugation or removal (GO:1903321)	85	6	0.61	+	9.88	3.83e-05	0.00438
ribonucleoprotein complex assembly (GO:0022618)	230	16	1.64	+	9.74	1.47e-11	2.28e-09
ribonucleoprotein complex biogenesis (GO:0022613)	456	31	3.26	+	9.52	2.75e-21	5.54e-19
intracellular protein transport (GO:0006886)	995	66	7.11	+	9.28	2.25e-46	9.95e-44
ribonucleoprotein complex subunit organization (GO:0071826)	244	16	1.74	+	9.18	3.49e-11	5.33e-09
macromolecule catabolic process (GO:0009057)	1046	68	7.47	+	9.1	2.07e-47	9.41e-45
myeloid cell homeostasis (GO:0002262)	110	7	0.79	+	8.91	1.66e-05	0.00204
respiratory electron transport chain (GO:0022904)	111	7	0.79	+	8.83	1.76e-05	0.00215
iron ion homeostasis (GO:0055072)	80	5	0.57	+	8.75	0.000301	0.0261
maintenance of location in cell (GO:0051651)	97	6	0.69	+	8.66	7.88e-05	0.00835
erythrocyte differentiation (GO:0030218)	81	5	0.58	+	8.64	0.000318	0.0275
ncRNA processing (GO:0034470)	383	22	2.74	+	8.04	7.71e-14	1.3e-11
organonitrogen compound biosynthetic process (GO:1901566)	1412	76	10.09	+	7.53	4.58e-48	2.14e-45
ATP metabolic process (GO:0046034)	205	10	1.46	+	6.83	2.66e-06	0.000356
intracellular transport (GO:0046907)	1522	72	10.87	+	6.62	2.21e-41	9.02e-39
ncRNA metabolic process (GO:0034660)	469	22	3.35	+	6.57	4e-12	6.42e-10
protein transport (GO:0015031)	1516	71	10.83	+	6.56	2e-40	7.4e-38
cellular protein localization (GO:0034613)	1598	74	11.42	+	6.48	4.11e-42	1.77e-39
positive regulation of protein polymerization (GO:0032273)	130	6	0.93	+	6.46	0.000377	0.0314
cellular macromolecule localization (GO:0070727)	1606	74	11.47	+	6.45	5.76e-42	2.41e-39
peptide transport (GO:0015833)	1541	71	11.01	+	6.45	5.78e-40	2.09e-37
transition metal ion homeostasis (GO:0055076)	131	6	0.94	+	6.41	0.000392	0.032
amide transport (GO:0042886)	1573	72	11.24	+	6.41	1.94e-40	7.35e-38
cellular nitrogen compound biosynthetic process (GO:0044271)	1643	74	11.74	+	6.3	2.69e-41	1.07e-38
electron transport chain (GO:0022900)	180	8	1.29	+	6.22	5.22e-05	0.0058
establishment of protein localization (GO:0045184)	1609	71	11.5	+	6.18	9.45e-39	3.2e-36
protein stabilization (GO:0050821)	182	8	1.3	+	6.15	5.63e-05	0.00618
negative regulation of gene expression (GO:0010629)	1716	75	12.26	+	6.12	4.56e-41	1.77e-38
response to interferon-gamma (GO:0034341)	184	8	1.31	+	6.09	6.07e-05	0.00662
regulation of intrinsic apoptotic signaling pathway (GO:2001242)	162	7	1.16	+	6.05	0.000183	0.0177
cellular response to interferon-gamma (GO:0071346)	163	7	1.16	+	6.01	0.00019	0.0182
cellular respiration (GO:0045333)	166	7	1.19	+	5.9	0.000212	0.02
maintenance of location (GO:0051235)	169	7	1.21	+	5.8	0.000236	0.0219
cellular macromolecule biosynthetic process (GO:0034645)	1716	71	12.26	+	5.79	5.94e-37	1.82e-34
macromolecule biosynthetic process (GO:0009059)	1768	72	12.63	+	5.7	4.03e-37	1.31e-34
cellular catabolic process (GO:0044248)	1771	72	12.65	+	5.69	4.5e-37	1.4e-34
nitrogen compound transport (GO:0071705)	1848	75	13.2	+	5.68	7.12e-39	2.46e-36
positive regulation of supramolecular fiber organization (GO:1902905)	200	8	1.43	+	5.6	0.000108	0.0108
RNA metabolic process (GO:0016070)	1677	67	11.98	+	5.59	1.28e-33	3.45e-31
organic substance catabolic process (GO:1901575)	1756	70	12.55	+	5.58	2.53e-35	7.19e-33
establishment of localization in cell (GO:0051649)	1834	73	13.1	+	5.57	4.42e-37	1.41e-34
regulation of translation (GO:0006417)	355	14	2.54	+	5.52	3.25e-07	4.53e-05
regulation of mRNA stability (GO:0043488)	179	7	1.28	+	5.47	0.000333	0.0285
regulation of RNA stability (GO:0043487)	185	7	1.32	+	5.3	0.000405	0.0324
antigen processing and presentation of peptide antigen (GO:0048002)	188	7	1.34	+	5.21	0.000445	0.0351
regulation of cellular amide metabolic process (GO:0034248)	406	15	2.9	+	5.17	2.75e-07	3.87e-05
posttranscriptional regulation of gene expression (GO:0010608)	526	19	3.76	+	5.06	9.07e-09	1.34e-06
organic substance transport (GO:0071702)	2216	80	15.83	+	5.05	2.26e-38	7.49e-36
gene expression (GO:0010467)	2011	72	14.37	+	5.01	1.62e-33	4.29e-31
protein localization (GO:0008104)	2153	77	15.38	+	5.01	2.53e-36	7.46e-34
catabolic process (GO:0009056)	2043	73	14.6	+	5	5.09e-34	1.4e-31
regulation of protein polymerization (GO:0032271)	225	8	1.61	+	4.98	0.000238	0.0219
myeloid cell differentiation (GO:0030099)	228	8	1.63	+	4.91	0.00026	0.0232
regulation of mRNA catabolic process (GO:0061013)	201	7	1.44	+	4.87	0.000659	0.0483
regulation of protein ubiquitination (GO:0031396)	202	7	1.44	+	4.85	0.000678	0.0495
regulation of protein stability (GO:0031647)	291	10	2.08	+	4.81	5.26e-05	0.00581
cellular localization (GO:0051641)	2453	81	17.52	+	4.62	3.64e-36	1.05e-33
macromolecule localization (GO:0033036)	2489	82	17.78	+	4.61	1.17e-36	3.51e-34
negative regulation of cellular catabolic process (GO:0031330)	252	8	1.8	+	4.44	0.000501	0.0389
multi-organism process (GO:0051704)	2810	89	20.08	+	4.43	2.19e-39	7.73e-37
cellular protein-containing complex assembly (GO:0034622)	838	26	5.99	+	4.34	3.16e-10	4.74e-08
negative regulation of macromolecule metabolic process (GO:0010605)	2644	82	18.89	+	4.34	9.44e-35	2.64e-32
nucleic acid metabolic process (GO:0090304)	2277	67	16.27	+	4.12	7.77e-26	1.79e-23
negative regulation of metabolic process (GO:0009892)	2890	83	20.65	+	4.02	7.34e-33	1.91e-30
cellular biosynthetic process (GO:0044249)	2764	78	19.75	+	3.95	7.58e-30	1.88e-27
regulation of supramolecular fiber organization (GO:1902903)	355	10	2.54	+	3.94	0.000261	0.0232
RNA processing (GO:0006396)	866	24	6.19	+	3.88	1.44e-08	2.1e-06
organic substance biosynthetic process (GO:1901576)	2862	79	20.45	+	3.86	1.12e-29	2.75e-27
mitochondrion organization (GO:0007005)	443	12	3.16	+	3.79	9.12e-05	0.0093
biosynthetic process (GO:0009058)	2938	79	20.99	+	3.76	6.64e-29	1.58e-26
nucleobase-containing compound metabolic process (GO:0006139)	2788	72	19.92	+	3.61	1.08e-24	2.39e-22
response to toxic substance (GO:0009636)	509	13	3.64	+	3.57	8.32e-05	0.00853
neutrophil degranulation (GO:0043312)	483	12	3.45	+	3.48	0.000202	0.0191
neutrophil activation involved in immune response (GO:0002283)	487	12	3.48	+	3.45	0.000217	0.0204
organelle assembly (GO:0070925)	735	18	5.25	+	3.43	5.99e-06	0.000775
regulation of protein complex assembly (GO:0043254)	450	11	3.21	+	3.42	0.000427	0.0338
actin cytoskeleton organization (GO:0030036)	492	12	3.51	+	3.41	0.000239	0.0218
neutrophil mediated immunity (GO:0002446)	494	12	3.53	+	3.4	0.000247	0.0225
heterocycle metabolic process (GO:0046483)	2968	72	21.2	+	3.4	4.57e-23	9.83e-21
neutrophil activation (GO:0042119)	496	12	3.54	+	3.39	0.000257	0.0232
myeloid leukocyte activation (GO:0002274)	581	14	4.15	+	3.37	8.14e-05	0.00841
granulocyte activation (GO:0036230)	500	12	3.57	+	3.36	0.000276	0.0242
cellular aromatic compound metabolic process (GO:0006725)	3008	72	21.49	+	3.35	1.01e-22	2.09e-20
leukocyte degranulation (GO:0043299)	504	12	3.6	+	3.33	0.000296	0.0259
organic cyclic compound metabolic process (GO:1901360)	3243	76	23.17	+	3.28	1.01e-23	2.19e-21
myeloid leukocyte mediated immunity (GO:0002444)	514	12	3.67	+	3.27	0.000353	0.0297
myeloid cell activation involved in immune response (GO:0002275)	518	12	3.7	+	3.24	0.000378	0.0313
cellular nitrogen compound metabolic process (GO:0034641)	3425	77	24.47	+	3.15	5.62e-23	1.19e-20
transport (GO:0006810)	4521	100	32.3	+	3.1	2.58e-32	6.61e-30
negative regulation of protein modification process (GO:0031400)	593	13	4.24	+	3.07	0.000364	0.0304
establishment of localization (GO:0051234)	4653	100	33.24	+	3.01	3.08e-31	7.78e-29
cellular protein metabolic process (GO:0044267)	3730	80	26.65	+	3	8.56e-23	1.79e-20
leukocyte activation involved in immune response (GO:0002366)	619	13	4.42	+	2.94	0.000542	0.0417
cell activation involved in immune response (GO:0002263)	623	13	4.45	+	2.92	0.000576	0.0438
regulation of cellular catabolic process (GO:0031329)	829	17	5.92	+	2.87	9.96e-05	0.0101
negative regulation of cell population proliferation (GO:0008285)	683	14	4.88	+	2.87	0.000421	0.0335
protein-containing complex assembly (GO:0065003)	1566	32	11.19	+	2.86	5.81e-08	8.39e-06
regulation of transferase activity (GO:0051338)	980	20	7	+	2.86	2.49e-05	0.00291
defense response to other organism (GO:0098542)	940	19	6.72	+	2.83	4.59e-05	0.00518
regulated exocytosis (GO:0045055)	696	14	4.97	+	2.82	0.000507	0.0391
positive regulation of immune response (GO:0050778)	847	17	6.05	+	2.81	0.000129	0.0128
leukocyte mediated immunity (GO:0002443)	760	15	5.43	+	2.76	0.000388	0.032
innate immune response (GO:0045087)	760	15	5.43	+	2.76	0.000388	0.0318
negative regulation of biological process (GO:0048519)	5276	103	37.69	+	2.73	5.37e-29	1.29e-26
regulation of gene expression (GO:0010468)	4495	87	32.11	+	2.71	2.51e-22	5.12e-20
positive regulation of immune system process (GO:0002684)	1141	22	8.15	+	2.7	2.24e-05	0.00266
response to other organism (GO:0051707)	1300	25	9.29	+	2.69	6.01e-06	0.000765
cellular component biogenesis (GO:0044085)	2758	53	19.7	+	2.69	4.21e-12	6.64e-10
response to external biotic stimulus (GO:0043207)	1302	25	9.3	+	2.69	6.17e-06	0.000779
protein metabolic process (GO:0019538)	4326	83	30.91	+	2.69	1.1e-20	2.2e-18
response to biotic stimulus (GO:0009607)	1326	25	9.47	+	2.64	8.44e-06	0.00105
cellular response to cytokine stimulus (GO:0071345)	1024	19	7.32	+	2.6	0.00014	0.0138
leukocyte activation (GO:0045321)	918	17	6.56	+	2.59	0.000328	0.0282
protein-containing complex subunit organization (GO:0043933)	1851	34	13.22	+	2.57	2.57e-07	3.65e-05
localization (GO:0051179)	5737	105	40.99	+	2.56	2.09e-27	4.89e-25
response to cytokine (GO:0034097)	1114	20	7.96	+	2.51	0.000143	0.014
cell activation (GO:0001775)	1065	19	7.61	+	2.5	0.00023	0.0214
immune effector process (GO:0002252)	1076	19	7.69	+	2.47	0.000262	0.0231
regulation of immune response (GO:0050776)	1134	20	8.1	+	2.47	0.000181	0.0176
organonitrogen compound metabolic process (GO:1901564)	5332	90	38.09	+	2.36	3.7e-19	7.26e-17
cellular macromolecule metabolic process (GO:0044260)	5088	84	36.35	+	2.31	9.11e-17	1.67e-14
immune response (GO:0006955)	1848	28	13.2	+	2.12	0.000116	0.0116
regulation of macromolecule metabolic process (GO:0060255)	6180	93	44.15	+	2.11	1.53e-16	2.73e-14
cellular component assembly (GO:0022607)	2528	38	18.06	+	2.1	6e-06	0.00077
regulation of metabolic process (GO:0019222)	6707	100	47.92	+	2.09	3.16e-18	5.92e-16
regulation of immune system process (GO:0002682)	1651	24	11.8	+	2.03	0.000686	0.0499
macromolecule metabolic process (GO:0043170)	6181	89	44.16	+	2.02	2.97e-14	5.08e-12
organelle organization (GO:0006996)	3410	49	24.36	+	2.01	5.7e-07	7.75e-05
immune system process (GO:0002376)	2778	39	19.85	+	1.97	2.16e-05	0.00258
nitrogen compound metabolic process (GO:0006807)	7006	94	50.05	+	1.88	2.18e-13	3.65e-11
response to external stimulus (GO:0009605)	2391	32	17.08	+	1.87	0.000342	0.0289
cellular component organization or biogenesis (GO:0071840)	5850	78	41.79	+	1.87	3.98e-10	5.92e-08
cellular metabolic process (GO:0044237)	7663	102	54.75	+	1.86	4.99e-15	8.83e-13
metabolic process (GO:0008152)	8396	110	59.98	+	1.83	1.27e-16	2.3e-14
primary metabolic process (GO:0044238)	7495	95	53.55	+	1.77	5.7e-12	8.89e-10
organic substance metabolic process (GO:0071704)	7853	98	56.1	+	1.75	4e-12	6.36e-10
regulation of biological quality (GO:0065008)	4041	49	28.87	+	1.7	6.77e-05	0.00733
cellular component organization (GO:0016043)	5658	63	40.42	+	1.56	4.86e-05	0.00545
regulation of biological process (GO:0050789)	11660	127	83.3	+	1.52	2.74e-14	4.74e-12
biological regulation (GO:0065007)	12352	129	88.25	+	1.46	4.45e-13	7.3e-11
cellular process (GO:0009987)	14514	140	103.69	+	1.35	3.88e-13	6.42e-11
biological_process (GO:0008150)	17815	146	127.27	+	1.15	4.78e-07	6.56e-05
Unclassified (UNCLASSIFIED)	3181	4	22.73	-	0.18	4.78e-07	6.62e-05
