# Supplementary material for: APOE and TREM2 regulate amyloid responsive microglia in Alzheimer’s disease
Source: Acta Neuropathol. Author manuscript; Available in PMC 2021 Oct 1. (PMC7520051; doi:10.1007/s00401-020-02200-3)
Supplement: Data S1 [file NIHMS1623526-supplement-Data_S1.xlsx]

## Sheet: ARM.vs.Homeostatic
Upregulated						Downregulated
scores	names	logfoldchanges	pvals	pvals_adj		scores	names	logfoldchanges	pvals	pvals_adj
12.0818	SLC26A3	2.51346	1.318e-33	1.74127e-29		-13.8727	FRMD4A	-2.1362	9.27479e-44	2.45068e-39
11.3976	NEAT1	2.18048	4.30034e-30	3.78759e-26		-10.3448	DOCK4	-1.27854	4.41972e-25	2.33565e-21
10.582	DPYD	3.48886	3.6135e-26	2.38699e-22		-10.2158	SFMBT2	-2.08275	1.68415e-24	7.4167e-21
9.79132	FKBP5	3.41307	1.22687e-22	4.63109e-19		-8.4707	AC120193.1	-1.87658	2.43914e-17	6.44495e-14
9.5424	SLC1A3	1.69186	1.39567e-21	4.60973e-18		-7.95861	SYNDIG1	-2.27304	1.73979e-15	3.83088e-12
9.06794	TMEM163	3.51572	1.21286e-19	3.56081e-16		-7.67849	AC008691.1	-4.68839	1.60981e-14	2.83573e-11
8.08792	MT-ND3	1.55842	6.06941e-16	1.45793e-12		-6.71085	CD83	-4.95506	1.93495e-11	2.32396e-08
7.76522	APOE	1.96723	8.15064e-15	1.65665e-11		-6.70237	CSF2RA	-2.36271	2.05063e-11	2.35582e-08
7.73988	SPP1	1.83739	9.95133e-15	1.87817e-11		-6.66436	AC068992.1	-3.90543	2.65815e-11	2.92651e-08
7.60983	MT-CO2	1.74581	2.74462e-14	4.53257e-11		-6.3616	MCF2L2	-1.8123	1.99665e-10	2.02913e-07
7.51527	ACSL1	4.52034	5.67928e-14	8.82727e-11		-6.09517	HS3ST4	-1.42764	1.09324e-09	9.62891e-07
7.22182	MT-ND4	1.70155	5.12952e-13	7.52986e-10		-5.85556	RASGEF1C	-3.00147	4.75399e-09	3.92546e-06
7.0669	VSIG4	3.1819	1.58432e-12	2.20329e-09		-5.73902	AP003481.1	-3.77566	9.52253e-09	6.45164e-06
7.03839	MT-ATP6	1.61499	1.94468e-12	2.56921e-09		-5.62481	SRGN	-1.7107	1.85713e-08	1.19685e-05
7.00924	MT-ND2	1.78917	2.39624e-12	3.01504e-09		-5.60515	OLR1	-2.16427	2.08072e-08	1.30902e-05
6.44302	ARHGAP26	1.34751	1.1712e-10	1.23787e-07		-5.55606	TMSB4X	-0.770793	2.75935e-08	1.65705e-05
6.32461	CD163	5.06049	2.53865e-10	2.4844e-07		-5.48311	ST6GALNAC3	-1.49987	4.17901e-08	2.40048e-05
6.12349	HAMP	3.1068	9.155e-10	8.63938e-07		-5.26457	SORL1	-1.15485	1.40521e-07	7.00564e-05
6.11687	RASGEF1B	1.63714	9.54302e-10	8.69501e-07		-5.034	CCL3	-5.07438	4.80353e-07	0.000226649
5.99018	RBM47	1.67345	2.09614e-09	1.78665e-06		-4.97876	STMN1	-2.05982	6.39943e-07	0.000296653
5.84485	SCIN	2.5905	5.07028e-09	4.05975e-06		-4.89212	ST6GAL1	-0.799017	9.97564e-07	0.00043931
5.8251	MT-CYB	1.4318	5.70786e-09	4.43584e-06		-4.65857	MEF2C	-0.492987	3.18413e-06	0.00129437
5.79818	RNF149	2.27303	6.70398e-09	5.06112e-06		-4.59997	CX3CR1	-1.81952	4.22544e-06	0.00169165
5.76073	2019-03-01	1.45555	8.37524e-09	6.14719e-06		-4.552	ABR	-0.972419	5.3139e-06	0.00206484
5.74135	PAG1	1.94759	9.39246e-09	6.45164e-06		-4.49452	ANKRD44	-0.917364	6.97275e-06	0.00263201
5.74023	TLR2	2.93607	9.45468e-09	6.45164e-06		-4.31556	CCK	-2.16018	1.59198e-05	0.00560865
5.64139	FMN1	1.69684	1.68682e-08	1.11427e-05		-4.17638	CYFIP1	-1.32932	2.96181e-05	0.0101636
5.55904	GOLGA4	1.78871	2.71264e-08	1.65705e-05		-4.07587	ITM2B	-0.969011	4.58436e-05	0.0145943
5.5105	C1QA	1.67329	3.57808e-08	2.10097e-05		-4.05947	APBB1IP	-0.6956	4.91844e-05	0.0154714
5.4752	SLC11A1	2.33249	4.37026e-08	2.45692e-05		-3.99435	SYT1	-0.881064	6.48716e-05	0.0197023
5.467	RUNX1	1.32377	4.57719e-08	2.51965e-05		-3.89868	FAM118A	-2.87836	9.67194e-05	0.0280837
5.44976	SH3RF3	1.41756	5.04366e-08	2.71977e-05		-3.84744	CH25H	-3.09013	0.000119358	0.0329772
5.41278	PTPN2	2.27508	6.20535e-08	3.27928e-05		-3.81884	CD74	-0.614249	0.00013408	0.0357859
5.32866	BACH1	1.54041	9.89408e-08	5.1261e-05		-3.80813	DSCAM	-1.35504	0.000140023	0.0366319
5.26559	FAM129A	2.73553	1.3974e-07	7.00564e-05		-3.74851	ZBTB20	-0.85185	0.000177891	0.0443435
5.24128	SRGAP1	1.66064	1.5947e-07	7.8031e-05		-3.73621	PLP1	-1.68337	0.000186815	0.0461328
5.07722	SSH2	1.14721	3.82989e-07	0.000183995		-3.72717	ATP1B1	-1.49147	0.000193639	0.0473753
4.97475	MS4A6A	1.94668	6.53319e-07	0.000297632
4.92212	AC074327.1	1.4541	8.56137e-07	0.000383419
4.87283	MT-ND1	1.34659	1.10008e-06	0.000476516
4.86007	ZEB2	1.17407	1.17343e-06	0.00050009
4.78843	FNDC3B	2.13744	1.68088e-06	0.000704984
4.77679	RPS19	1.84277	1.78117e-06	0.000735373
4.58442	HIST2H2BF	1.64244	4.55256e-06	0.00179541
4.53523	MT-CO3	1.1042	5.75411e-06	0.00220349
4.45483	CHST11	0.967424	8.39585e-06	0.00312456
4.3858	ANKS1A	1.5348	1.15559e-05	0.00424085
4.35879	RBMS1	2.67636	1.30785e-05	0.00473389
4.35255	SPTLC2	1.57714	1.34566e-05	0.00480492
4.20927	HSP90B1	2.11673	2.562e-05	0.00890732
4.16315	SPATA6	1.97416	3.13881e-05	0.0106329
4.13837	SH3BGRL	1.5972	3.49776e-05	0.0116989
4.12552	RB1	1.27316	3.69901e-05	0.0120714
4.12543	F13A1	4.89933	3.70051e-05	0.0120714
4.12077	IFI16	1.50072	3.77613e-05	0.0121679
4.00683	SCFD2	1.91444	6.15379e-05	0.0190118
4.00553	FTL	0.884381	6.18785e-05	0.0190118
3.93492	RBPJ	1.67478	8.32257e-05	0.0249895
3.93017	RPL13	1.25146	8.48875e-05	0.0252021
3.91451	TBC1D14	1.93592	9.05863e-05	0.0265951
3.88647	CPEB4	1.68306	0.000101711	0.029212
3.86309	GNAQ	0.908545	0.000111961	0.0317733
3.86076	FCGR1A	1.67636	0.000113034	0.0317733
3.84651	ACER3	1.61216	0.000119813	0.0329772
3.82657	SIPA1L1	1.47571	0.00012994	0.0353958
3.82192	TRPS1	1.49587	0.000132419	0.0357032
3.80934	SKAP2	1.24763	0.000139339	0.0366319
3.78959	FCGBP	2.1479	0.000150897	0.0390896
3.78661	NCK2	1.44369	0.000152718	0.0391773
3.76779	RPS2	1.57541	0.000164699	0.0418446
3.76462	FYB1	0.941083	0.000166801	0.041975
3.71143	C1QB	0.9618	0.000206092	0.0499594

## Sheet: Motile.vs.Homeostatic
Upregulated						Downregulated
scores	names	logfoldchanges	pvals	pvals_adj		scores	names	logfoldchanges	pvals	pvals_adj
13.6238	NEAT1	2.52037	2.88948e-42	7.63488e-38		-7.75977	TMSB4X	-1.32604	8.50806e-15	4.49617e-11
10.7188	FKBP5	3.67144	8.31035e-27	1.09792e-22		-7.41433	SYT1	-2.25233	1.2224e-13	4.61423e-10
8.82889	SLC26A3	1.93807	1.05718e-18	9.3113e-15		-6.94412	AC068992.1	-4.56289	3.80837e-12	1.1181e-08
7.94775	SLC1A3	1.36805	1.89928e-15	1.25462e-11		-6.74002	SRGN	-2.27445	1.58366e-11	4.18449e-08
7.66779	APOE	1.92324	1.74986e-14	7.70607e-11		-6.59822	CD83	-4.51352	4.16132e-11	9.99586e-08
7.28838	DPYD	2.59926	3.13714e-13	1.03616e-09		-6.58246	MCF2L2	-1.91907	4.62723e-11	1.01655e-07
6.57089	SSH2	1.39391	5.00137e-11	1.01655e-07		-5.78811	STMN1	-2.7534	7.1181e-09	1.10636e-05
6.32044	AC074327.1	1.81129	2.60817e-10	4.92255e-07		-5.67309	AC008691.1	-2.26541	1.40246e-08	1.95038e-05
6.18675	RASGEF1B	1.6761	6.14192e-10	1.08192e-06		-5.55515	AC120193.1	-1.15361	2.77378e-08	3.66458e-05
5.98447	ARHGAP15	1.33691	2.17096e-09	3.5852e-06		-5.51589	OLR1	-2.08162	3.47011e-08	4.36622e-05
5.7383	CSGALNACT1	1.666	9.56334e-09	1.40385e-05		-5.40387	CCK	-3.52752	6.5217e-08	7.83286e-05
5.12965	CELF2	1.06117	2.90282e-07	0.000306805		-5.27619	CCL3	-8.08069	1.31899e-07	0.000151529
5.11553	PLXDC2	0.448299	3.12856e-07	0.000317946		-5.25907	ATP1B1	-2.66238	1.44789e-07	0.000159407
5.00442	FYB1	1.14203	5.60296e-07	0.00052874		-5.08739	GAPDH	-1.78344	3.63022e-07	0.000355265
4.82109	ARHGAP24	0.886509	1.42775e-06	0.00130088		-4.65688	RBFOX1	-1.48587	3.2103e-06	0.00273632
4.75962	RPS19	1.84624	1.93962e-06	0.00170835		-4.63075	AP003481.1	-2.27508	3.6435e-06	0.00289702
4.63903	NHSL1	2.17851	3.50041e-06	0.00289036		-4.35762	SPARCL1	-1.84794	1.31487e-05	0.00914285
4.62601	FHIT	1.15456	3.72776e-06	0.00289702		-4.34632	CH25H	-4.79479	1.38439e-05	0.00937942
4.48166	BMP2K	1.07408	7.40652e-06	0.0055915		-4.29787	SFMBT2	-0.754344	1.72446e-05	0.0105966
4.41408	MED13L	1.13225	1.0144e-05	0.0074454		-4.20452	FAM118A	-3.43922	2.61636e-05	0.0150287
4.35989	MT-ND2	1.17033	1.30126e-05	0.00914285
4.33111	TLR2	2.49055	1.48357e-05	0.00980012
4.31108	PDE3B	1.60002	1.62461e-05	0.01047
4.30297	JAZF1	1.21768	1.68523e-05	0.0105966
4.27355	LINC02232	1.16081	1.92381e-05	0.0115529
4.2568	USP39	1.31236	2.07377e-05	0.0121767
4.18685	FOXP1	1.21328	2.8285e-05	0.0159016
4.16108	AC244021.1	1.49681	3.16749e-05	0.0174364
4.09614	N4BP2L2	1.02953	4.20092e-05	0.0226532
4.08977	SPTLC2	1.50452	4.31807e-05	0.0228192
4.03968	ZEB2	0.972987	5.3525e-05	0.0277312
3.9905	OXR1	0.915529	6.59351e-05	0.0335039
3.92929	FGD4	1.06527	8.51953e-05	0.0424739
3.90252	IMMP2L	1.14931	9.51967e-05	0.0465812

## Sheet: Dys.vs.Homeostatic
Upregulated						Downregulated
scores	names	logfoldchanges	pvals	pvals_adj		scores	names	logfoldchanges	pvals	pvals_adj
15.5755	FTL	3.92235	1.06882e-54	2.82416e-50		-9.67074	FRMD4A	-1.68508	4.01464e-22	5.89326e-19
13.1279	SLC26A3	3.16722	2.2781e-39	3.00971e-35		-8.56423	SFMBT2	-1.91057	1.08797e-17	9.27337e-15
11.8685	RPS6	4.3301	1.72482e-32	1.51916e-28		-8.14119	MALAT1	-0.505961	3.9143e-16	2.87299e-13
11.7293	FTH1	2.99156	9.01632e-32	5.95595e-28		-7.94656	DOCK4	-1.01029	1.91757e-15	1.29918e-12
10.7992	RPL19	4.02946	3.47306e-27	1.83537e-23		-6.33538	AC008691.1	-5.15455	2.36753e-10	1.07857e-07
10.6892	PLEKHA7	3.39598	1.14321e-26	5.03451e-23		-6.19071	AC120193.1	-1.57607	5.98933e-10	2.68231e-07
10.6116	SIK3	2.97839	2.63315e-26	9.93938e-23		-5.64583	HS3ST4	-1.54118	1.64383e-08	5.71511e-06
10.501	RPLP1	3.59501	8.5469e-26	2.82293e-22		-5.60563	AC068992.1	-4.84193	2.07498e-08	6.94017e-06
10.3554	RPS20	3.69805	3.95464e-25	1.16104e-21		-5.44999	SYNDIG1	-1.68718	5.03714e-08	1.58448e-05
10.321	RPL31	3.78879	5.66306e-25	1.49635e-21		-5.41923	MCF2L2	-1.9515	5.98553e-08	1.83902e-05
10.2141	RPS24	3.82818	1.71472e-24	4.11891e-21		-5.41619	CD83	-5.06304	6.08834e-08	1.84911e-05
10.1376	RPS11	3.83361	3.76046e-24	8.28021e-21		-5.037	CSF2RA	-2.13364	4.72894e-07	0.000132929
10.0149	RPS8	3.28816	1.31087e-23	2.6644e-20		-4.691	RASGEF1C	-3.11646	2.71868e-06	0.000690729
9.87145	RPL32	3.2862	5.53571e-23	1.04479e-19		-4.34958	SYT1	-1.25501	1.36399e-05	0.00293014
9.76333	RPS19	3.60022	1.61755e-22	2.84937e-19		-4.19273	AP003481.1	-3.07855	2.75623e-05	0.00568968
9.68871	RPS15	3.15891	3.36755e-22	5.5613e-19		-4.11567	ST6GAL1	-0.687445	3.86058e-05	0.00761255
9.67775	RPS27A	3.16399	3.74892e-22	5.82693e-19		-4.06176	OLR1	-1.85478	4.87042e-05	0.00939351
9.63236	RPL11	3.24498	5.83707e-22	8.11752e-19		-4.00724	SRGN	-1.39985	6.14321e-05	0.0115122
9.61714	RPLP2	3.09042	6.76898e-22	8.94283e-19		-4.00115	CCL3	-4.69089	6.30354e-05	0.0116474
9.51175	RPL13	3.0562	1.87474e-21	2.35887e-18		-3.90704	MEF2C	-0.468055	9.34346e-05	0.0165693
9.48739	TPT1	3.64314	2.36895e-21	2.79399e-18		-3.74287	STMN1	-1.85124	0.000181928	0.0300442
9.48465	RPL37A	3.06214	2.43204e-21	2.79399e-18		-3.60094	APBB1IP	-0.65915	0.000317064	0.0487081
9.26414	APOE	2.72175	1.9666e-20	2.16514e-17
9.17947	RPL27A	3.45906	4.3323e-20	4.57889e-17
9.01287	RPS27	3.18939	2.00739e-19	2.04005e-16
8.95165	FKBP5	3.54962	3.50214e-19	3.4273e-16
8.87094	RPL41	2.95015	7.25332e-19	6.8448e-16
8.75033	RPL28	3.18224	2.12736e-18	1.93832e-15
8.6419	RPS2	3.35953	5.52862e-18	4.86942e-15
8.41012	RPS25	3.4467	4.09589e-17	3.38206e-14
8.25235	NEAT1	1.98141	1.55306e-16	1.24353e-13
8.20393	DPYD	3.24297	2.32661e-16	1.80812e-13
8.14301	RPL13A	2.9795	3.85565e-16	2.87299e-13
8.05712	C1QB	2.21947	7.81112e-16	5.57819e-13
8.00656	SPP1	2.27437	1.17958e-15	8.2021e-13
7.87834	RPL10	2.53145	3.3176e-15	2.19152e-12
7.86189	TMSB4X	1.52207	3.78372e-15	2.43847e-12
7.55336	ACTB	2.25731	4.24163e-14	2.66849e-11
7.52686	RPL23	3.85305	5.19732e-14	3.19369e-11
7.4958	APOC1	3.67742	6.58961e-14	3.95721e-11
7.46717	BDNF-AS	4.24486	8.19387e-14	4.81126e-11
7.44341	RPL23A	4.18475	9.81174e-14	5.63599e-11
7.34169	RPL35	2.48658	2.10921e-13	1.18578e-10
7.30422	EEF1A1	3.42449	2.78873e-13	1.53514e-10
7.2826	C1QA	2.45323	3.27451e-13	1.76576e-10
7.21377	RASGEF1B	2.23108	5.44254e-13	2.87617e-10
7.16686	RPL14	3.02639	7.67366e-13	3.97571e-10
7.1559	RPL38	2.87005	8.31275e-13	4.224e-10
7.13275	RPS23	2.38486	9.83834e-13	4.90488e-10
6.99843	HAMP	3.70636	2.5884e-12	1.26654e-09
6.95031	RPS3	2.79656	3.6448e-12	1.75103e-09
6.94483	VSIG4	3.43722	3.78918e-12	1.78789e-09
6.73559	AIF1	3.66709	1.63267e-11	7.56844e-09
6.17	TXNRD1	2.42319	6.82898e-10	3.00737e-07
6.14442	RPL7	2.62711	8.0258e-10	3.47649e-07
6.11701	UBA52	3.08684	9.53503e-10	4.06361e-07
6.03508	MT-ND2	1.8821	1.58888e-09	6.66398e-07
6.0235	RPS14	2.47949	1.70683e-09	7.04682e-07
5.99487	MT-ATP6	1.71735	2.03646e-09	8.27835e-07
5.97233	RPL36	2.58746	2.33883e-09	9.36348e-07
5.96716	YBX1	4.11984	2.41424e-09	9.52113e-07
5.90685	NBEAL1	2.72618	3.48709e-09	1.35499e-06
5.84594	RPL8	2.22292	5.03725e-09	1.92897e-06
5.84045	C1QC	2.114	5.20586e-09	1.96506e-06
5.8301	RPS9	2.13747	5.53944e-09	2.06153e-06
5.81517	EIF1	2.10524	6.05704e-09	2.22285e-06
5.71223	SLC1A3	1.2402	1.11505e-08	4.03603e-06
5.70888	TMSB10	1.55701	1.13722e-08	4.06065e-06
5.65619	RPL3	3.48863	1.54771e-08	5.45268e-06
5.62604	RPS28	2.73358	1.84397e-08	6.3277e-06
5.62086	RPL6	2.49847	1.9001e-08	6.43673e-06
5.59314	RPS18	2.69406	2.22996e-08	7.36527e-06
5.57731	SSH2	1.52167	2.44273e-08	7.96843e-06
5.56116	MT-ND4	1.65065	2.67983e-08	8.63526e-06
5.53862	RPL10A	2.46231	3.04856e-08	9.70508e-06
5.42502	MT-ND3	1.22929	5.79482e-08	1.80137e-05
5.40492	RPS4X	2.38756	6.4838e-08	1.94684e-05
5.39852	FAU	2.16812	6.71921e-08	1.99485e-05
5.23223	AMBRA1	2.04145	1.67481e-07	4.91704e-05
5.19324	OOEP	2.96182	2.06664e-07	6.00076e-05
5.13415	RPS16	2.10533	2.83415e-07	8.13988e-05
5.11953	MT-CO2	1.48788	3.0629e-07	8.70226e-05
5.01415	RPL15	1.83607	5.32675e-07	0.000148157
5.0041	ACSL1	3.9364	5.61229e-07	0.000154472
4.93984	RPL37	2.87169	7.81875e-07	0.000212984
4.9109	RPL4	3.08453	9.06576e-07	0.000244433
4.81435	NACA	2.66921	1.47676e-06	0.000394147
4.80126	TMEM163	2.49517	1.57672e-06	0.000416616
4.79273	APOO	2.01354	1.64527e-06	0.000430425
4.78359	FMN1	1.70021	1.72189e-06	0.000446054
4.75405	ZEB2	1.37782	1.99382e-06	0.000511483
4.65628	RPL35A	1.93676	3.2197e-06	0.000810231
4.63709	UQCRB	1.66981	3.53341e-06	0.000880786
4.63222	RPL7A	2.0785	3.61763e-06	0.000888996
4.63131	RPL29	2.04323	3.63364e-06	0.000888996
4.60176	RPS12	2.26247	4.18927e-06	0.00101221
4.60055	RHBDF2	1.64226	4.21385e-06	0.00101221
4.57253	PTPN2	2.19317	4.81881e-06	0.00114709
4.56582	RPL27	2.64377	4.97534e-06	0.00117378
4.51496	SERF2	1.6917	6.33283e-06	0.00148082
4.48603	2019-03-01	1.37044	7.25635e-06	0.00168188
4.46623	PAG1	1.79598	7.961e-06	0.00182916
4.4574	ATP5F1E	1.86164	8.29607e-06	0.00188972
4.44887	TOMM7	1.91764	8.63235e-06	0.00194951
4.4379	RPL5	2.51764	9.08387e-06	0.00203409
4.39983	SLC11A1	2.19835	1.08334e-05	0.00240547
4.37943	RPL18	2.44424	1.18992e-05	0.00260572
4.37882	SCIN	2.33204	1.19325e-05	0.00260572
4.35567	TLR2	2.64707	1.3266e-05	0.00287318
4.30938	FCER1G	1.95032	1.63716e-05	0.0034886
4.27466	TYROBP	1.53427	1.91434e-05	0.0040466
4.2576	RPL12	3.23809	2.06634e-05	0.00433325
4.19516	MT-ND1	1.37151	2.72677e-05	0.00567318
4.15496	S100A11	2.52096	3.25347e-05	0.00666406
4.15283	MECOM	2.77063	3.28394e-05	0.00667473
4.14826	RPS17	2.52697	3.35015e-05	0.00675733
4.14552	HSPB1	2.59414	3.39048e-05	0.00678687
4.11567	RB1	1.46876	3.86058e-05	0.00761255
4.09892	RPLP0	2.02462	4.15087e-05	0.00812433
4.09465	MT2A	2.73223	4.22801e-05	0.00821446
4.05384	RPS7	2.3344	5.03835e-05	0.00964698
4.04592	FCGR1A	1.89303	5.21176e-05	0.00990722
4.03435	SH3BGRL	1.77026	5.47541e-05	0.010334
4.00176	SPTLC2	1.6503	6.28733e-05	0.0116474
3.99262	CHCHD3	1.9121	6.53467e-05	0.0119907
3.98409	MS4A6A	1.78573	6.77381e-05	0.0123437
3.96308	RPL21	2.0351	7.39894e-05	0.0133906
3.95211	RPL30	2.35804	7.74638e-05	0.013924
3.93475	FAM129A	2.4463	8.32821e-05	0.0148687
3.90125	BAIAP2L1	2.22168	9.5697e-05	0.0168573
3.89942	FCGBP	2.40883	9.64221e-05	0.0168726
3.88024	CALR	2.5453	0.000104355	0.0181407
3.87323	RNF149	1.82953	0.000107402	0.0185483
3.84186	HSPA1A	1.61974	0.000122106	0.0209507
3.83881	EEF1B2	2.93514	0.00012363	0.0210754
3.80714	PTMA	1.53986	0.000140584	0.0238119
3.79831	STAB1	3.05573	0.000145689	0.0243641
3.79831	AC244021.1	1.54059	0.000145689	0.0243641
3.7645	SKAP2	1.40394	0.000166884	0.0277332
3.738	MAMDC2	1.73927	0.00018549	0.0304422
3.71668	RPSA	2.39093	0.000201857	0.0329239
3.70968	RPS15A	2.24715	0.000207525	0.0336407
3.68501	B2M	1.11731	0.000228698	0.0368469
3.67861	SIPA1L1	1.61266	0.000234509	0.0375542
3.67282	CD63	1.76141	0.000239886	0.0381838
3.66825	LAPTM5	1.31535	0.000244213	0.0386397
3.66277	MT-CYB	1.11347	0.000249501	0.0392415
3.62927	HLA-DPB1	1.71447	0.000284225	0.0444384
3.62683	PFN1	2.54409	0.00028692	0.0445958
3.60856	PABPC1	1.25065	0.000307904	0.0475774
3.59516	NPC2	1.87595	0.000324196	0.0495158
