# Supplementary material for: APOE and TREM2 regulate amyloid responsive microglia in Alzheimer’s disease
Source: Acta Neuropathol. Author manuscript; Available in PMC 2021 Oct 1. (PMC7520051; doi:10.1007/s00401-020-02200-3)
Supplement: Data S4 [file NIHMS1623526-supplement-Data_S4.xlsx]

## Sheet: Homeo.vs.Rest_Downreg
Analysis Type:	PANTHER Overrepresentation Test (Released 20190711)
Annotation Version and Release Date:	GO Ontology database Released 2019-07-03
Analyzed List:	w_homo_down.txt (Homo sapiens)
Reference List:	Homo sapiens (all genes in database)
Test Type:	BINOMIAL
Correction:	FDR
GO biological process complete	Homo sapiens - REFLIST (20996)	w_homo_down.txt (40)	w_homo_down.txt (expected)	w_homo_down.txt (over/under)	w_homo_down.txt (fold Enrichment)	w_homo_down.txt (raw P-value)	w_homo_down.txt (FDR)
electron transport coupled proton transport (GO:0015990)	4	2	0.01	+	> 100	2.82e-05	0.0498
energy coupled proton transmembrane transport, against electrochemical gradient (GO:0015988)	4	2	0.01	+	> 100	2.82e-05	0.0448
mitochondrial ATP synthesis coupled electron transport (GO:0042775)	90	5	0.17	+	29.16	8.4e-07	0.00668
ATP synthesis coupled electron transport (GO:0042773)	91	5	0.17	+	28.84	8.87e-07	0.0047
oxidative phosphorylation (GO:0006119)	116	6	0.22	+	27.15	9.29e-08	0.00148
respiratory electron transport chain (GO:0022904)	111	5	0.21	+	23.64	2.33e-06	0.00926
cellular respiration (GO:0045333)	166	5	0.32	+	15.81	1.61e-05	0.0428
ATP metabolic process (GO:0046034)	205	6	0.39	+	15.36	2.5e-06	0.00796
electron transport chain (GO:0022900)	180	5	0.34	+	14.58	2.37e-05	0.0539
inorganic ion transmembrane transport (GO:0098660)	642	8	1.22	+	6.54	2.45e-05	0.0486
ion transport (GO:0006811)	1361	11	2.59	+	4.24	3.36e-05	0.0486

## Sheet: ARM.vs.Rest_Upreg
Analysis Type:	PANTHER Overrepresentation Test (Released 20190711)
Annotation Version and Release Date:	GO Ontology database Released 2019-07-03
Analyzed List:	w_arm_up.txt (Homo sapiens)
Reference List:	Homo sapiens (all genes in database)
Test Type:	BINOMIAL
Correction:	FDR
GO biological process complete	Homo sapiens - REFLIST (20996)	w_arm_up.txt (91)	w_arm_up.txt (expected)	w_arm_up.txt (over/under)	w_arm_up.txt (fold Enrichment)	w_arm_up.txt (raw P-value)	w_arm_up.txt (FDR)
regulation of ephrin receptor signaling pathway (GO:1901187)	2	2	0.01	+	> 100	3.69e-05	0.0203
electron transport coupled proton transport (GO:0015990)	4	3	0.02	+	> 100	8.3e-07	0.0012
energy coupled proton transmembrane transport, against electrochemical gradient (GO:0015988)	4	3	0.02	+	> 100	8.3e-07	0.0011
sequestering of calcium ion (GO:0051208)	4	2	0.02	+	> 100	0.000147	0.045
ATF6-mediated unfolded protein response (GO:0036500)	9	3	0.04	+	76.91	9.3e-06	0.00673
protein folding in endoplasmic reticulum (GO:0034975)	16	3	0.07	+	43.26	5.11e-05	0.0254
mitochondrial electron transport, cytochrome c to oxygen (GO:0006123)	20	3	0.09	+	34.61	9.86e-05	0.0365
aerobic electron transport chain (GO:0019646)	20	3	0.09	+	34.61	9.86e-05	0.0357
mitochondrial ATP synthesis coupled electron transport (GO:0042775)	90	8	0.39	+	20.51	7.06e-09	5.62e-05
ATP synthesis coupled electron transport (GO:0042773)	91	8	0.39	+	20.28	7.69e-09	4.08e-05
mitochondrial electron transport, NADH to ubiquinone (GO:0006120)	49	4	0.21	+	18.83	6.74e-05	0.0306
oxidative phosphorylation (GO:0006119)	116	9	0.5	+	17.9	2.5e-09	3.98e-05
respiratory electron transport chain (GO:0022904)	111	8	0.48	+	16.63	3.51e-08	0.000112
aerobic respiration (GO:0009060)	79	5	0.34	+	14.6	2.68e-05	0.0164
ATP metabolic process (GO:0046034)	205	10	0.89	+	11.25	2.46e-08	9.8e-05
cellular respiration (GO:0045333)	166	8	0.72	+	11.12	7.24e-07	0.00128
response to heat (GO:0009408)	109	5	0.47	+	10.58	0.000121	0.041
electron transport chain (GO:0022900)	180	8	0.78	+	10.25	1.32e-06	0.0015
proton transmembrane transport (GO:1902600)	143	6	0.62	+	9.68	4.06e-05	0.0215
response to temperature stimulus (GO:0009266)	176	6	0.76	+	7.87	0.000126	0.0417
receptor-mediated endocytosis (GO:0006898)	236	8	1.02	+	7.82	9.45e-06	0.00654
energy derivation by oxidation of organic compounds (GO:0015980)	236	8	1.02	+	7.82	9.45e-06	0.00627
aging (GO:0007568)	280	9	1.21	+	7.42	3.91e-06	0.00327
response to oxygen levels (GO:0070482)	381	9	1.65	+	5.45	4.38e-05	0.0225
monovalent inorganic cation transport (GO:0015672)	399	9	1.73	+	5.2	6.22e-05	0.0291
response to decreased oxygen levels (GO:0036293)	357	8	1.55	+	5.17	0.00017	0.049
generation of precursor metabolites and energy (GO:0006091)	421	9	1.82	+	4.93	9.34e-05	0.0371
import into cell (GO:0098657)	675	14	2.93	+	4.79	1.31e-06	0.0016
endocytosis (GO:0006897)	553	11	2.4	+	4.59	2.88e-05	0.0169
inorganic ion transmembrane transport (GO:0098660)	642	12	2.78	+	4.31	2.23e-05	0.0142
inorganic cation transmembrane transport (GO:0098662)	558	10	2.42	+	4.13	0.000159	0.0467
response to abiotic stimulus (GO:0009628)	1161	20	5.03	+	3.97	1.02e-07	0.000271
membrane organization (GO:0061024)	853	13	3.7	+	3.52	8.06e-05	0.0337
secretion by cell (GO:0032940)	993	14	4.3	+	3.25	9.55e-05	0.0371
export from cell (GO:0140352)	1032	14	4.47	+	3.13	0.000143	0.0446
secretion (GO:0046903)	1108	15	4.8	+	3.12	8.23e-05	0.0336
positive regulation of immune system process (GO:0002684)	1141	15	4.95	+	3.03	0.000114	0.0394
nervous system development (GO:0007399)	2351	28	10.19	+	2.75	4.09e-07	0.000814
generation of neurons (GO:0048699)	1541	18	6.68	+	2.7	9.83e-05	0.0372
neurogenesis (GO:0022008)	1640	19	7.11	+	2.67	6.77e-05	0.0299
response to oxygen-containing compound (GO:1901700)	1574	18	6.82	+	2.64	0.000128	0.0417
vesicle-mediated transport (GO:0016192)	1950	21	8.45	+	2.48	7.46e-05	0.0321
cellular component assembly (GO:0022607)	2528	24	10.96	+	2.19	0.000148	0.0444
response to stress (GO:0006950)	3535	33	15.32	+	2.15	6.65e-06	0.00529
system development (GO:0048731)	4413	41	19.13	+	2.14	2.44e-07	0.000555
transport (GO:0006810)	4521	40	19.59	+	2.04	1.44e-06	0.00153
establishment of localization (GO:0051234)	4653	40	20.17	+	1.98	3.08e-06	0.00272
regulation of cell communication (GO:0010646)	3502	30	15.18	+	1.98	0.00011	0.039
regulation of signaling (GO:0023051)	3543	30	15.36	+	1.95	0.000137	0.0435
multicellular organism development (GO:0007275)	5012	42	21.72	+	1.93	2.84e-06	0.00265
localization (GO:0051179)	5737	47	24.87	+	1.89	7.79e-07	0.00124
response to chemical (GO:0042221)	4455	36	19.31	+	1.86	5.45e-05	0.0263
developmental process (GO:0032502)	5749	46	24.92	+	1.85	2.35e-06	0.00234
anatomical structure development (GO:0048856)	5399	43	23.4	+	1.84	7.88e-06	0.00597
multicellular organismal process (GO:0032501)	6944	49	30.1	+	1.63	3.57e-05	0.0203

## Sheet: Motile.vs.Rest_Upreg
Analysis Type:	PANTHER Overrepresentation Test (Released 20190711)
Annotation Version and Release Date:	GO Ontology database Released 2019-07-03
Analyzed List:	w_tat_up.txt (Homo sapiens)
Reference List:	Homo sapiens (all genes in database)
Test Type:	BINOMIAL
Correction:	FDR
GO biological process complete	Homo sapiens - REFLIST (20996)	w_tat_up.txt (104)	w_tat_up.txt (expected)	w_tat_up.txt (over/under)	w_tat_up.txt (fold Enrichment)	w_tat_up.txt (raw P-value)	w_tat_up.txt (FDR)
lamellipodium assembly (GO:0030032)	36	4	0.18	+	22.43	3.47e-05	0.023
lamellipodium organization (GO:0097581)	44	4	0.22	+	18.35	7.5e-05	0.0314
regulation of B cell proliferation (GO:0030888)	63	5	0.31	+	16.02	1.75e-05	0.0139
lymphocyte proliferation (GO:0046651)	82	5	0.41	+	12.31	6.06e-05	0.0321
mononuclear cell proliferation (GO:0032943)	84	5	0.42	+	12.02	6.78e-05	0.0317
leukocyte proliferation (GO:0070661)	96	5	0.48	+	10.51	0.000126	0.0456
B cell activation (GO:0042113)	153	6	0.76	+	7.92	0.000123	0.0457
positive regulation of GTPase activity (GO:0043547)	408	13	2.02	+	6.43	1.32e-07	0.000301
negative regulation of cell migration (GO:0030336)	259	8	1.28	+	6.24	4.83e-05	0.0284
negative regulation of cell motility (GO:2000146)	274	8	1.36	+	5.89	7.13e-05	0.0306
regulation of GTPase activity (GO:0043087)	480	14	2.38	+	5.89	1.23e-07	0.000325
lymphocyte activation (GO:0046649)	382	10	1.89	+	5.28	2.19e-05	0.0158
regulation of cell migration (GO:0030334)	847	21	4.2	+	5.01	1.04e-09	1.66e-05
regulation of cell motility (GO:2000145)	907	21	4.49	+	4.67	3.48e-09	1.38e-05
regulation of locomotion (GO:0040012)	981	22	4.86	+	4.53	2.47e-09	1.97e-05
positive regulation of cellular component movement (GO:0051272)	540	12	2.67	+	4.49	1.61e-05	0.0151
regulation of cellular component movement (GO:0051270)	991	22	4.91	+	4.48	2.97e-09	1.58e-05
positive regulation of cell migration (GO:0030335)	502	11	2.49	+	4.42	4.21e-05	0.0268
positive regulation of locomotion (GO:0040017)	556	12	2.75	+	4.36	2.15e-05	0.0163
positive regulation of cell motility (GO:2000147)	524	11	2.6	+	4.24	6.17e-05	0.0307
positive regulation of hydrolase activity (GO:0051345)	765	16	3.79	+	4.22	1.21e-06	0.00175
intracellular signal transduction (GO:0035556)	1689	26	8.37	+	3.11	1.51e-07	0.000301
regulation of hydrolase activity (GO:0051336)	1284	19	6.36	+	2.99	1.69e-05	0.0149
positive regulation of catalytic activity (GO:0043085)	1425	19	7.06	+	2.69	6.94e-05	0.0315
regulation of multicellular organismal development (GO:2000026)	2037	27	10.09	+	2.68	1.57e-06	0.00208
positive regulation of developmental process (GO:0051094)	1361	18	6.74	+	2.67	0.000123	0.0464
positive regulation of multicellular organismal process (GO:0051240)	1742	23	8.63	+	2.67	1.2e-05	0.0136
positive regulation of molecular function (GO:0044093)	1783	23	8.83	+	2.6	1.74e-05	0.0146
response to oxygen-containing compound (GO:1901700)	1574	20	7.8	+	2.57	8.43e-05	0.0335
regulation of developmental process (GO:0050793)	2571	32	12.73	+	2.51	4.9e-07	0.000866
regulation of multicellular organismal process (GO:0051239)	3130	38	15.5	+	2.45	4.68e-08	0.000149
regulation of cell differentiation (GO:0045595)	1814	22	8.99	+	2.45	6.97e-05	0.0308
regulation of localization (GO:0032879)	2755	33	13.65	+	2.42	7.27e-07	0.00116
nervous system development (GO:0007399)	2351	26	11.65	+	2.23	6.28e-05	0.0303
regulation of cell communication (GO:0010646)	3502	34	17.35	+	1.96	4.85e-05	0.0276
regulation of signaling (GO:0023051)	3543	34	17.55	+	1.94	6.17e-05	0.0317
signaling (GO:0023052)	5332	46	26.41	+	1.74	2.34e-05	0.0162
signal transduction (GO:0007165)	5005	43	24.79	+	1.73	5.93e-05	0.0325
cellular response to stimulus (GO:0051716)	6637	55	32.88	+	1.67	5.61e-06	0.00686
cell communication (GO:0007154)	5437	45	26.93	+	1.67	9.07e-05	0.0352
developmental process (GO:0032502)	5749	47	28.48	+	1.65	7.6e-05	0.031
response to stimulus (GO:0050896)	8428	62	41.75	+	1.49	4.75e-05	0.0291
regulation of biological process (GO:0050789)	11660	79	57.76	+	1.37	1.25e-05	0.0133
biological regulation (GO:0065007)	12352	82	61.18	+	1.34	1.29e-05	0.0129

## Sheet: Motile.vs.Rest_Downreg
Analysis Type:	PANTHER Overrepresentation Test (Released 20190711)
Annotation Version and Release Date:	GO Ontology database Released 2019-07-03
Analyzed List:	w_tat_down.txt (Homo sapiens)
Reference List:	Homo sapiens (all genes in database)
Test Type:	BINOMIAL
Correction:	FDR
GO biological process complete	Homo sapiens - REFLIST (20996)	w_tat_down.txt (155)	w_tat_down.txt (expected)	w_tat_down.txt (over/under)	w_tat_down.txt (fold Enrichment)	w_tat_down.txt (raw P-value)	w_tat_down.txt (FDR)
electron transport coupled proton transport (GO:0015990)	4	3	0.03	+	> 100	4.12e-06	0.000551
energy coupled proton transmembrane transport, against electrochemical gradient (GO:0015988)	4	3	0.03	+	> 100	4.12e-06	0.000546
peptide antigen assembly with MHC protein complex (GO:0002501)	6	3	0.04	+	67.73	1.37e-05	0.00161
positive regulation of tau-protein kinase activity (GO:1902949)	6	3	0.04	+	67.73	1.37e-05	0.0016
peptide antigen assembly with MHC class II protein complex (GO:0002503)	4	2	0.03	+	67.73	0.000425	0.0328
MHC class II protein complex assembly (GO:0002399)	4	2	0.03	+	67.73	0.000425	0.0326
sequestering of calcium ion (GO:0051208)	4	2	0.03	+	67.73	0.000425	0.0325
telomerase holoenzyme complex assembly (GO:1905323)	4	2	0.03	+	67.73	0.000425	0.0323
MHC protein complex assembly (GO:0002396)	7	3	0.05	+	58.05	2.17e-05	0.00238
T cell proliferation involved in immune response (GO:0002309)	5	2	0.04	+	54.18	0.000661	0.0449
regulation of mast cell cytokine production (GO:0032763)	5	2	0.04	+	54.18	0.000661	0.0447
protein localization to juxtaparanode region of axon (GO:0071205)	5	2	0.04	+	54.18	0.000661	0.0445
SRP-dependent cotranslational protein targeting to membrane (GO:0006614)	97	36	0.72	+	50.27	1.14e-49	1.82e-45
cotranslational protein targeting to membrane (GO:0006613)	102	36	0.75	+	47.81	6.78e-49	2.7e-45
protein targeting to ER (GO:0045047)	110	37	0.81	+	45.56	1.66e-49	1.32e-45
ATF6-mediated unfolded protein response (GO:0036500)	9	3	0.07	+	45.15	4.57e-05	0.00481
establishment of protein localization to endoplasmic reticulum (GO:0072599)	114	37	0.84	+	43.96	6.11e-49	3.24e-45
viral transcription (GO:0019083)	115	36	0.85	+	42.4	4.74e-47	9.42e-44
nuclear-transcribed mRNA catabolic process, nonsense-mediated decay (GO:0000184)	120	37	0.89	+	41.77	3.94e-48	1.04e-44
viral gene expression (GO:0019080)	129	36	0.95	+	37.8	2.74e-45	4.85e-42
protein localization to endoplasmic reticulum (GO:0070972)	137	38	1.01	+	37.57	9.84e-48	2.24e-44
synapse pruning (GO:0098883)	11	3	0.08	+	36.94	8.25e-05	0.008
sequestering of actin monomers (GO:0042989)	11	3	0.08	+	36.94	8.25e-05	0.00795
regulation of tau-protein kinase activity (GO:1902947)	11	3	0.08	+	36.94	8.25e-05	0.0079
translational initiation (GO:0006413)	145	39	1.07	+	36.43	1.7e-48	5.4e-45
chaperone-mediated protein complex assembly (GO:0051131)	17	4	0.13	+	31.87	9.02e-06	0.00114
protein targeting to membrane (GO:0006612)	176	37	1.3	+	28.48	4.13e-42	5.97e-39
mitochondrial electron transport, cytochrome c to oxygen (GO:0006123)	20	4	0.15	+	27.09	1.7e-05	0.00193
chaperone-mediated autophagy (GO:0061684)	15	3	0.11	+	27.09	0.000205	0.0178
aerobic electron transport chain (GO:0019646)	20	4	0.15	+	27.09	1.7e-05	0.00192
nuclear-transcribed mRNA catabolic process (GO:0000956)	195	38	1.44	+	26.4	4.8e-42	6.36e-39
cytoplasmic translation (GO:0002181)	74	14	0.55	+	25.63	8.3e-16	2.24e-13
protein folding in endoplasmic reticulum (GO:0034975)	16	3	0.12	+	25.4	0.000247	0.0209
mRNA catabolic process (GO:0006402)	213	39	1.57	+	24.8	3.83e-42	6.09e-39
maintenance of synapse structure (GO:0099558)	17	3	0.13	+	23.9	0.000295	0.024
RNA catabolic process (GO:0006401)	244	39	1.8	+	21.65	6.47e-40	7.35e-37
ribosomal small subunit assembly (GO:0000028)	20	3	0.15	+	20.32	0.000472	0.0346
establishment of protein localization to membrane (GO:0090150)	289	42	2.13	+	19.69	2.23e-41	2.73e-38
maturation of LSU-rRNA (GO:0000470)	21	3	0.16	+	19.35	0.000544	0.0383
regulation of macrophage differentiation (GO:0045649)	22	3	0.16	+	18.47	0.000622	0.043
ribosomal large subunit assembly (GO:0000027)	31	4	0.23	+	17.48	9.2e-05	0.00871
ribosomal large subunit biogenesis (GO:0042273)	73	9	0.54	+	16.7	5.28e-09	9.66e-07
nucleobase-containing compound catabolic process (GO:0034655)	371	40	2.74	+	14.6	2.11e-34	2.1e-31
protein targeting (GO:0006605)	365	39	2.69	+	14.47	2.22e-33	1.96e-30
translation (GO:0006412)	390	40	2.88	+	13.89	1.4e-33	1.31e-30
positive regulation of calcium ion transmembrane transporter activity (GO:1901021)	40	4	0.3	+	13.55	0.000242	0.0206
mitochondrial ATP synthesis coupled electron transport (GO:0042775)	90	9	0.66	+	13.55	3.13e-08	5.29e-06
ATP synthesis coupled electron transport (GO:0042773)	91	9	0.67	+	13.4	3.43e-08	5.75e-06
peptide biosynthetic process (GO:0043043)	415	40	3.06	+	13.06	1.47e-32	1.17e-29
heterocycle catabolic process (GO:0046700)	419	40	3.09	+	12.93	2.11e-32	1.6e-29
cellular nitrogen compound catabolic process (GO:0044270)	420	40	3.1	+	12.9	2.31e-32	1.67e-29
oxidative phosphorylation (GO:0006119)	116	11	0.86	+	12.85	1.53e-09	2.86e-07
establishment of protein localization to organelle (GO:0072594)	440	41	3.25	+	12.62	7.97e-33	6.68e-30
protein localization to membrane (GO:0072657)	508	47	3.75	+	12.53	1.14e-37	1.21e-34
aromatic compound catabolic process (GO:0019439)	435	40	3.21	+	12.46	8.66e-32	5.99e-29
ribosome assembly (GO:0042255)	66	6	0.49	+	12.31	1.13e-05	0.0014
aerobic respiration (GO:0009060)	79	7	0.58	+	12	2.44e-06	0.000335
organic cyclic compound catabolic process (GO:1901361)	469	41	3.46	+	11.84	9.34e-32	6.19e-29
ribosomal small subunit biogenesis (GO:0042274)	69	6	0.51	+	11.78	1.45e-05	0.00167
cellular component maintenance (GO:0043954)	48	4	0.35	+	11.29	0.00048	0.035
maintenance of location in cell (GO:0051651)	97	8	0.72	+	11.17	7.81e-07	0.000115
respiratory electron transport chain (GO:0022904)	111	9	0.82	+	10.98	1.81e-07	2.94e-05
macrophage activation (GO:0042116)	51	4	0.38	+	10.62	0.000601	0.042
amide biosynthetic process (GO:0043604)	536	41	3.96	+	10.36	1.55e-29	9.86e-27
positive regulation of reactive oxygen species biosynthetic process (GO:1903428)	53	4	0.39	+	10.22	0.000693	0.0463
peptide metabolic process (GO:0006518)	536	40	3.96	+	10.11	2.11e-28	1.29e-25
ATP metabolic process (GO:0046034)	205	14	1.51	+	9.25	5.72e-10	1.12e-07
maintenance of protein location in cell (GO:0032507)	76	5	0.56	+	8.91	0.000277	0.0229
rRNA processing (GO:0006364)	212	13	1.57	+	8.31	8.53e-09	1.51e-06
protein localization to organelle (GO:0033365)	748	45	5.52	+	8.15	3.45e-28	2.03e-25
viral process (GO:0016032)	700	42	5.17	+	8.13	3.35e-26	1.78e-23
maintenance of location (GO:0051235)	169	10	1.25	+	8.02	6.49e-07	9.64e-05
rRNA metabolic process (GO:0016072)	223	13	1.65	+	7.9	1.54e-08	2.66e-06
mRNA metabolic process (GO:0016071)	688	40	5.08	+	7.88	1.99e-24	9.33e-22
symbiotic process (GO:0044403)	782	45	5.77	+	7.79	2.13e-27	1.17e-24
response to vitamin (GO:0033273)	88	5	0.65	+	7.7	0.000537	0.0383
proton transmembrane transport (GO:1902600)	143	8	1.06	+	7.58	1.31e-05	0.00158
interspecies interaction between organisms (GO:0044419)	826	46	6.1	+	7.54	1.93e-27	1.1e-24
electron transport chain (GO:0022900)	180	10	1.33	+	7.53	1.14e-06	0.000162
protein stabilization (GO:0050821)	182	10	1.34	+	7.44	1.25e-06	0.000177
maintenance of protein location (GO:0045185)	110	6	0.81	+	7.39	0.000186	0.0163
positive regulation of myeloid cell differentiation (GO:0045639)	92	5	0.68	+	7.36	0.000655	0.0447
cellular respiration (GO:0045333)	166	9	1.23	+	7.34	4.81e-06	0.000627
ribosome biogenesis (GO:0042254)	300	16	2.21	+	7.22	1.1e-09	2.09e-07
cellular amide metabolic process (GO:0043603)	790	42	5.83	+	7.2	3.31e-24	1.5e-21
platelet degranulation (GO:0002576)	128	6	0.94	+	6.35	0.000413	0.0321
cellular macromolecule catabolic process (GO:0044265)	897	42	6.62	+	6.34	3.83e-22	1.6e-19
response to ethanol (GO:0045471)	131	6	0.97	+	6.2	0.000467	0.0344
intracellular protein transport (GO:0006886)	995	44	7.35	+	5.99	2.86e-22	1.23e-19
synapse organization (GO:0050808)	273	12	2.02	+	5.95	1.09e-06	0.000156
macromolecule catabolic process (GO:0009057)	1046	45	7.72	+	5.83	2.52e-22	1.11e-19
ribonucleoprotein complex biogenesis (GO:0022613)	456	19	3.37	+	5.64	1.6e-09	2.97e-07
regulation of protein ubiquitination (GO:0031396)	202	8	1.49	+	5.36	0.000144	0.013
ribonucleoprotein complex assembly (GO:0022618)	230	9	1.7	+	5.3	6.07e-05	0.00612
receptor-mediated endocytosis (GO:0006898)	236	9	1.74	+	5.17	7.38e-05	0.00729
energy derivation by oxidation of organic compounds (GO:0015980)	236	9	1.74	+	5.17	7.38e-05	0.00724
response to topologically incorrect protein (GO:0035966)	185	7	1.37	+	5.13	0.000493	0.0355
regulation of protein stability (GO:0031647)	291	11	2.15	+	5.12	1.26e-05	0.00153
antigen processing and presentation of peptide antigen (GO:0048002)	188	7	1.39	+	5.04	0.000542	0.0385
ribonucleoprotein complex subunit organization (GO:0071826)	244	9	1.8	+	5	9.48e-05	0.00892
regulation of translation (GO:0006417)	355	13	2.62	+	4.96	2.82e-06	0.000381
response to nutrient (GO:0007584)	220	8	1.62	+	4.93	0.000256	0.0214
cellular protein localization (GO:0034613)	1598	57	11.8	+	4.83	1.09e-24	5.4e-22
cellular macromolecule localization (GO:0070727)	1606	57	11.86	+	4.81	1.39e-24	6.69e-22
protein localization to cell periphery (GO:1990778)	227	8	1.68	+	4.77	0.000315	0.0255
regulation of protein modification by small protein conjugation or removal (GO:1903320)	229	8	1.69	+	4.73	0.000333	0.0268
organonitrogen compound biosynthetic process (GO:1901566)	1412	49	10.42	+	4.7	1.82e-20	6.3e-18
regulation of cellular amide metabolic process (GO:0034248)	406	14	3	+	4.67	2.31e-06	0.000319
ncRNA processing (GO:0034470)	383	13	2.83	+	4.6	6.35e-06	0.000815
response to alcohol (GO:0097305)	238	8	1.76	+	4.55	0.000429	0.0324
intracellular transport (GO:0046907)	1522	51	11.24	+	4.54	1.06e-20	3.83e-18
protein transport (GO:0015031)	1516	49	11.19	+	4.38	3.42e-19	1.11e-16
posttranscriptional regulation of gene expression (GO:0010608)	526	17	3.88	+	4.38	4.39e-07	6.66e-05
peptide transport (GO:0015833)	1541	49	11.38	+	4.31	6.68e-19	2.08e-16
amide transport (GO:0042886)	1573	50	11.61	+	4.31	2.63e-19	8.72e-17
negative regulation of cellular catabolic process (GO:0031330)	252	8	1.86	+	4.3	0.000622	0.0429
establishment of localization in cell (GO:0051649)	1834	57	13.54	+	4.21	8.63e-22	3.52e-19
establishment of protein localization (GO:0045184)	1609	50	11.88	+	4.21	6.75e-19	2.06e-16
generation of precursor metabolites and energy (GO:0006091)	421	13	3.11	+	4.18	1.71e-05	0.00192
nitrogen compound transport (GO:0071705)	1848	56	13.64	+	4.1	7.45e-21	2.82e-18
monovalent inorganic cation transport (GO:0015672)	399	12	2.95	+	4.07	4.68e-05	0.0049
cellular nitrogen compound biosynthetic process (GO:0044271)	1643	49	12.13	+	4.04	8.97e-18	2.64e-15
response to antibiotic (GO:0046677)	310	9	2.29	+	3.93	0.000543	0.0384
response to oxygen levels (GO:0070482)	381	11	2.81	+	3.91	0.000139	0.0126
cellular protein-containing complex assembly (GO:0034622)	838	24	6.19	+	3.88	1.49e-08	2.61e-06
negative regulation of gene expression (GO:0010629)	1716	49	12.67	+	3.87	5.11e-17	1.45e-14
cellular localization (GO:0051641)	2453	70	18.11	+	3.87	2.34e-25	1.2e-22
organic substance catabolic process (GO:1901575)	1756	50	12.96	+	3.86	2.45e-17	7.09e-15
response to decreased oxygen levels (GO:0036293)	357	10	2.64	+	3.79	0.000354	0.0282
regulation of neurotransmitter levels (GO:0001505)	358	10	2.64	+	3.78	0.000362	0.0287
protein localization (GO:0008104)	2153	60	15.89	+	3.77	1.05e-20	3.89e-18
ncRNA metabolic process (GO:0034660)	469	13	3.46	+	3.75	5.15e-05	0.00525
cellular catabolic process (GO:0044248)	1771	49	13.07	+	3.75	1.79e-16	4.98e-14
mitochondrion organization (GO:0007005)	443	12	3.27	+	3.67	0.000125	0.0115
response to metal ion (GO:0010038)	372	10	2.75	+	3.64	0.000487	0.0352
inflammatory response (GO:0006954)	495	13	3.65	+	3.56	8.81e-05	0.00839
organic substance transport (GO:0071702)	2216	58	16.36	+	3.55	1.2e-18	3.6e-16
regulated exocytosis (GO:0045055)	696	18	5.14	+	3.5	4.54e-06	0.000597
macromolecule localization (GO:0033036)	2489	64	18.37	+	3.48	1.9e-20	6.42e-18
activation of immune response (GO:0002253)	624	16	4.61	+	3.47	1.76e-05	0.00196
RNA metabolic process (GO:0016070)	1677	43	12.38	+	3.47	2.92e-13	7.14e-11
cellular macromolecule biosynthetic process (GO:0034645)	1716	44	12.67	+	3.47	1.41e-13	3.52e-11
catabolic process (GO:0009056)	2043	52	15.08	+	3.45	4.82e-16	1.32e-13
macromolecule biosynthetic process (GO:0009059)	1768	45	13.05	+	3.45	8.84e-14	2.23e-11
exocytosis (GO:0006887)	784	19	5.79	+	3.28	6.1e-06	0.000789
myeloid leukocyte activation (GO:0002274)	581	14	4.29	+	3.26	0.000116	0.0108
response to nutrient levels (GO:0031667)	500	12	3.69	+	3.25	0.000372	0.0292
response to toxic substance (GO:0009636)	509	12	3.76	+	3.19	0.000436	0.0325
multi-organism process (GO:0051704)	2810	66	20.74	+	3.18	4.22e-19	1.34e-16
gene expression (GO:0010467)	2011	47	14.85	+	3.17	4.57e-13	1.1e-10
inorganic cation transmembrane transport (GO:0098662)	558	13	4.12	+	3.16	0.000281	0.0232
cation transport (GO:0006812)	829	19	6.12	+	3.1	1.33e-05	0.00158
positive regulation of kinase activity (GO:0033674)	577	13	4.26	+	3.05	0.000386	0.0301
response to extracellular stimulus (GO:0009991)	533	12	3.93	+	3.05	0.000652	0.0447
membrane organization (GO:0061024)	853	19	6.3	+	3.02	1.97e-05	0.00217
import into cell (GO:0098657)	675	15	4.98	+	3.01	0.000159	0.0142
inorganic ion transmembrane transport (GO:0098660)	642	14	4.74	+	2.95	0.000319	0.0257
negative regulation of macromolecule metabolic process (GO:0010605)	2644	57	19.52	+	2.92	1.57e-14	4.04e-12
response to cytokine (GO:0034097)	1114	24	8.22	+	2.92	2.51e-06	0.000341
positive regulation of transferase activity (GO:0051347)	652	14	4.81	+	2.91	0.000372	0.0293
positive regulation of immune response (GO:0050778)	847	18	6.25	+	2.88	6.02e-05	0.0061
cation transmembrane transport (GO:0098655)	615	13	4.54	+	2.86	0.000696	0.0463
leukocyte mediated immunity (GO:0002443)	760	16	5.61	+	2.85	0.000176	0.0155
negative regulation of metabolic process (GO:0009892)	2890	60	21.34	+	2.81	1.22e-14	3.17e-12
nucleic acid metabolic process (GO:0090304)	2277	47	16.81	+	2.8	3.58e-11	7.6e-09
cellular response to cytokine stimulus (GO:0071345)	1024	21	7.56	+	2.78	2.36e-05	0.00255
export from cell (GO:0140352)	1032	21	7.62	+	2.76	2.64e-05	0.00284
positive regulation of immune system process (GO:0002684)	1141	23	8.42	+	2.73	1.22e-05	0.00149
secretion by cell (GO:0032940)	993	20	7.33	+	2.73	4.81e-05	0.00497
nucleobase-containing compound metabolic process (GO:0006139)	2788	56	20.58	+	2.72	5.79e-13	1.37e-10
cell activation (GO:0001775)	1065	21	7.86	+	2.67	4.16e-05	0.00441
RNA processing (GO:0006396)	866	17	6.39	+	2.66	0.000248	0.0209
leukocyte activation (GO:0045321)	918	18	6.78	+	2.66	0.000164	0.0146
transport (GO:0006810)	4521	88	33.38	+	2.64	1.61e-21	6.4e-19
regulation of transferase activity (GO:0051338)	980	19	7.23	+	2.63	0.000124	0.0115
regulation of cellular catabolic process (GO:0031329)	829	16	6.12	+	2.61	0.000456	0.0338
organic substance biosynthetic process (GO:1901576)	2862	55	21.13	+	2.6	6.08e-12	1.4e-09
cellular biosynthetic process (GO:0044249)	2764	53	20.4	+	2.6	1.93e-11	4.16e-09
establishment of localization (GO:0051234)	4653	89	34.35	+	2.59	2.54e-21	9.85e-19
secretion (GO:0046903)	1108	21	8.18	+	2.57	7.29e-05	0.00725
response to abiotic stimulus (GO:0009628)	1161	22	8.57	+	2.57	4.84e-05	0.00497
heterocycle metabolic process (GO:0046483)	2968	56	21.91	+	2.56	7.39e-12	1.68e-09
biosynthetic process (GO:0009058)	2938	55	21.69	+	2.54	1.71e-11	3.72e-09
cellular aromatic compound metabolic process (GO:0006725)	3008	56	22.21	+	2.52	1.26e-11	2.83e-09
immune effector process (GO:0002252)	1076	20	7.94	+	2.52	0.000142	0.0129
biological adhesion (GO:0022610)	933	17	6.89	+	2.47	0.000577	0.0404
protein-containing complex assembly (GO:0065003)	1566	28	11.56	+	2.42	1.15e-05	0.00142
cellular nitrogen compound metabolic process (GO:0034641)	3425	61	25.28	+	2.41	6.06e-12	1.42e-09
response to drug (GO:0042493)	1013	18	7.48	+	2.41	0.00053	0.038
regulation of immune response (GO:0050776)	1134	20	8.37	+	2.39	0.000282	0.0231
organic cyclic compound metabolic process (GO:1901360)	3243	57	23.94	+	2.38	7.55e-11	1.58e-08
cellular component biogenesis (GO:0044085)	2758	48	20.36	+	2.36	6.47e-09	1.17e-06
localization (GO:0051179)	5737	98	42.35	+	2.31	1.21e-20	4.29e-18
protein-containing complex subunit organization (GO:0043933)	1851	31	13.66	+	2.27	1.32e-05	0.00157
defense response (GO:0006952)	1331	22	9.83	+	2.24	0.000337	0.0269
cellular protein metabolic process (GO:0044267)	3730	61	27.54	+	2.22	2.22e-10	4.54e-08
phosphorylation (GO:0016310)	1298	21	9.58	+	2.19	0.000612	0.0425
ion transport (GO:0006811)	1361	22	10.05	+	2.19	0.000455	0.0338
negative regulation of biological process (GO:0048519)	5276	84	38.95	+	2.16	1.15e-14	3.06e-12
response to oxygen-containing compound (GO:1901700)	1574	25	11.62	+	2.15	0.000234	0.0201
nervous system development (GO:0007399)	2351	36	17.36	+	2.07	1.64e-05	0.00187
protein metabolic process (GO:0019538)	4326	66	31.94	+	2.07	5.13e-10	1.02e-07
neurogenesis (GO:0022008)	1640	25	12.11	+	2.06	0.000432	0.0324
response to external stimulus (GO:0009605)	2391	36	17.65	+	2.04	2.36e-05	0.00257
cellular component assembly (GO:0022607)	2528	38	18.66	+	2.04	1.35e-05	0.0016
vesicle-mediated transport (GO:0016192)	1950	29	14.4	+	2.01	0.000213	0.0184
regulation of cell death (GO:0010941)	1694	25	12.51	+	2	0.000691	0.0464
immune response (GO:0006955)	1848	27	13.64	+	1.98	0.00048	0.0349
regulation of gene expression (GO:0010468)	4495	65	33.18	+	1.96	7.28e-09	1.3e-06
response to stress (GO:0006950)	3535	51	26.1	+	1.95	8.11e-07	0.000118
response to organic substance (GO:0010033)	2992	43	22.09	+	1.95	9.39e-06	0.00118
regulation of cellular protein metabolic process (GO:0032268)	2610	37	19.27	+	1.92	6.45e-05	0.00645
regulation of biological quality (GO:0065008)	4041	57	29.83	+	1.91	2.67e-07	4.13e-05
organonitrogen compound metabolic process (GO:1901564)	5332	75	39.36	+	1.91	6.28e-10	1.22e-07
immune system process (GO:0002376)	2778	39	20.51	+	1.9	4.77e-05	0.00495
cellular response to organic substance (GO:0071310)	2379	33	17.56	+	1.88	0.000265	0.022
cellular component organization or biogenesis (GO:0071840)	5850	80	43.19	+	1.85	3.83e-10	7.72e-08
cellular macromolecule metabolic process (GO:0044260)	5088	69	37.56	+	1.84	2.72e-08	4.65e-06
cellular response to chemical stimulus (GO:0070887)	2914	39	21.51	+	1.81	0.000134	0.0124
regulation of protein metabolic process (GO:0051246)	2781	37	20.53	+	1.8	0.000237	0.0203
regulation of multicellular organismal process (GO:0051239)	3130	41	23.11	+	1.77	0.000137	0.0126
macromolecule metabolic process (GO:0043170)	6181	77	45.63	+	1.69	9.74e-08	1.61e-05
cellular component organization (GO:0016043)	5658	70	41.77	+	1.68	8.8e-07	0.000127
response to chemical (GO:0042221)	4455	55	32.89	+	1.67	3.12e-05	0.00333
organelle organization (GO:0006996)	3410	42	25.17	+	1.67	0.000426	0.0323
regulation of macromolecule metabolic process (GO:0060255)	6180	76	45.62	+	1.67	2.3e-07	3.66e-05
cellular metabolic process (GO:0044237)	7663	94	56.57	+	1.66	9.07e-10	1.74e-07
metabolic process (GO:0008152)	8396	102	61.98	+	1.65	7.75e-11	1.6e-08
regulation of metabolic process (GO:0019222)	6707	81	49.51	+	1.64	1.32e-07	2.16e-05
nitrogen compound metabolic process (GO:0006807)	7006	83	51.72	+	1.6	1.89e-07	3.04e-05
system development (GO:0048731)	4413	52	32.58	+	1.6	0.000201	0.0175
organic substance metabolic process (GO:0071704)	7853	87	57.97	+	1.5	1.7e-06	0.000238
primary metabolic process (GO:0044238)	7495	82	55.33	+	1.48	8.95e-06	0.00114
response to stimulus (GO:0050896)	8428	86	62.22	+	1.38	8.13e-05	0.00794
regulation of biological process (GO:0050789)	11660	116	86.08	+	1.35	5.12e-07	7.68e-05
biological regulation (GO:0065007)	12352	121	91.19	+	1.33	3.41e-07	5.22e-05
cellular process (GO:0009987)	14514	142	107.15	+	1.33	1.4e-11	3.1e-09
biological_process (GO:0008150)	17815	151	131.52	+	1.15	2.39e-07	3.73e-05
Unclassified (UNCLASSIFIED)	3181	4	23.48	-	0.17	2.39e-07	3.76e-05

## Sheet: Dys.vs.Rest_Upreg
Analysis Type:	PANTHER Overrepresentation Test (Released 20190711)
Annotation Version and Release Date:	GO Ontology database Released 2019-07-03
Analyzed List:	w_dys_up.txt (Homo sapiens)
Reference List:	Homo sapiens (all genes in database)
Test Type:	BINOMIAL
Correction:	FDR
GO biological process complete	Homo sapiens - REFLIST (20996)	w_dys_up.txt (127)	w_dys_up.txt (expected)	w_dys_up.txt (over/under)	w_dys_up.txt (fold Enrichment)	w_dys_up.txt (raw P-value)	w_dys_up.txt (FDR)
SRP-dependent cotranslational protein targeting to membrane (GO:0006614)	97	65	0.59	+	> 100	1.39e-115	2.21e-111
positive regulation of type IIa hypersensitivity (GO:0001798)	3	2	0.02	+	> 100	0.000161	0.0141
vertebrate eye-specific patterning (GO:0150064)	3	2	0.02	+	> 100	0.000161	0.014
positive regulation of type II hypersensitivity (GO:0002894)	3	2	0.02	+	> 100	0.000161	0.014
cotranslational protein targeting to membrane (GO:0006613)	102	65	0.62	+	> 100	3.6e-114	1.91e-110
protein targeting to ER (GO:0045047)	110	66	0.67	+	99.19	2.35e-114	1.87e-110
establishment of protein localization to endoplasmic reticulum (GO:0072599)	114	66	0.69	+	95.71	2.46e-113	9.77e-110
viral transcription (GO:0019083)	115	65	0.7	+	93.44	8.43e-111	2.23e-107
nuclear-transcribed mRNA catabolic process, nonsense-mediated decay (GO:0000184)	120	66	0.73	+	90.93	7.13e-112	2.27e-108
viral gene expression (GO:0019080)	129	65	0.78	+	83.3	1.42e-107	2.5e-104
regulation of type IIa hypersensitivity (GO:0001796)	4	2	0.02	+	82.66	0.000286	0.0232
negative regulation of protein neddylation (GO:2000435)	4	2	0.02	+	82.66	0.000286	0.0231
complement-mediated synapse pruning (GO:0150062)	4	2	0.02	+	82.66	0.000286	0.023
regulation of type II hypersensitivity (GO:0002892)	4	2	0.02	+	82.66	0.000286	0.0228
protein localization to endoplasmic reticulum (GO:0070972)	137	66	0.83	+	79.64	4.26e-108	8.47e-105
translational initiation (GO:0006413)	145	67	0.88	+	76.39	1.12e-108	2.53e-105
regulation of protein neddylation (GO:2000434)	5	2	0.03	+	66.13	0.000445	0.034
positive regulation of intrinsic apoptotic signaling pathway by p53 class mediator (GO:1902255)	5	2	0.03	+	66.13	0.000445	0.0339
negative regulation of ubiquitin protein ligase activity (GO:1904667)	10	4	0.06	+	66.13	5.07e-07	6.9e-05
protein targeting to membrane (GO:0006612)	176	66	1.06	+	62	5.76e-101	9.17e-98
synapse pruning (GO:0098883)	11	4	0.07	+	60.12	7.4e-07	9.89e-05
ribosomal small subunit assembly (GO:0000028)	20	7	0.12	+	57.86	5.75e-11	8.72e-09
nuclear-transcribed mRNA catabolic process (GO:0000956)	195	66	1.18	+	55.96	4.74e-98	6.85e-95
intracellular sequestering of iron ion (GO:0006880)	6	2	0.04	+	55.11	0.000638	0.047
positive regulation of hypersensitivity (GO:0002885)	6	2	0.04	+	55.11	0.000638	0.0468
mRNA catabolic process (GO:0006402)	213	67	1.29	+	52	1.42e-97	1.89e-94
ribosomal large subunit assembly (GO:0000027)	31	9	0.19	+	48	5.05e-13	7.88e-11
RNA catabolic process (GO:0006401)	244	67	1.48	+	45.4	1.17e-93	1.43e-90
cytoplasmic translation (GO:0002181)	74	20	0.45	+	44.68	6.16e-27	1.24e-24
negative regulation of ubiquitin-protein transferase activity (GO:0051444)	17	4	0.1	+	38.9	4.1e-06	0.000526
establishment of protein localization to membrane (GO:0090150)	289	66	1.75	+	37.76	6.83e-87	7.24e-84
ribosome assembly (GO:0042255)	66	15	0.4	+	37.57	2.42e-19	4.38e-17
ribosomal large subunit biogenesis (GO:0042273)	73	15	0.44	+	33.97	1.06e-18	1.9e-16
maturation of LSU-rRNA (GO:0000470)	21	4	0.13	+	31.49	9.37e-06	0.00115
ribosomal small subunit biogenesis (GO:0042274)	69	13	0.42	+	31.15	7e-16	1.19e-13
protein targeting (GO:0006605)	365	67	2.21	+	30.35	4.34e-82	4.06e-79
translation (GO:0006412)	390	71	2.36	+	30.1	2.2e-87	2.5e-84
nucleobase-containing compound catabolic process (GO:0034655)	371	67	2.24	+	29.86	1.27e-81	1.12e-78
positive regulation of protein localization to cell surface (GO:2000010)	17	3	0.1	+	29.17	0.000164	0.0141
peptide biosynthetic process (GO:0043043)	415	71	2.51	+	28.28	1.69e-85	1.68e-82
regulation of ubiquitin protein ligase activity (GO:1904666)	24	4	0.15	+	27.55	1.58e-05	0.00169
heterocycle catabolic process (GO:0046700)	419	67	2.53	+	26.44	3.84e-78	3.06e-75
cellular nitrogen compound catabolic process (GO:0044270)	420	67	2.54	+	26.37	4.5e-78	3.4e-75
aromatic compound catabolic process (GO:0019439)	435	67	2.63	+	25.46	4.52e-77	3e-74
establishment of protein localization to organelle (GO:0072594)	440	67	2.66	+	25.17	9.58e-77	6.1e-74
organic cyclic compound catabolic process (GO:1901361)	469	69	2.84	+	24.32	2.5e-78	2.09e-75
cellular response to interleukin-4 (GO:0071353)	29	4	0.18	+	22.8	3.28e-05	0.00333
protein localization to membrane (GO:0072657)	508	68	3.07	+	22.13	2.62e-74	1.6e-71
peptide metabolic process (GO:0006518)	536	71	3.24	+	21.9	9.47e-78	6.85e-75
amide biosynthetic process (GO:0043604)	536	71	3.24	+	21.9	9.47e-78	6.55e-75
response to interleukin-4 (GO:0070670)	31	4	0.19	+	21.33	4.25e-05	0.00422
positive regulation of signal transduction by p53 class mediator (GO:1901798)	25	3	0.15	+	19.84	0.000504	0.038
maturation of SSU-rRNA from tricistronic rRNA transcript (SSU-rRNA, 5.8S rRNA, LSU-rRNA) (GO:0000462)	35	4	0.21	+	18.89	6.78e-05	0.00645
maturation of SSU-rRNA (GO:0030490)	46	5	0.28	+	17.97	1.03e-05	0.00125
rRNA processing (GO:0006364)	212	22	1.28	+	17.16	1.11e-20	2.07e-18
viral process (GO:0016032)	700	72	4.23	+	17	2.77e-71	1.63e-68
negative regulation of ubiquitin-dependent protein catabolic process (GO:2000059)	49	5	0.3	+	16.87	1.39e-05	0.00156
ribosome biogenesis (GO:0042254)	300	30	1.81	+	16.53	1.37e-27	2.82e-25
mRNA metabolic process (GO:0016071)	688	68	4.16	+	16.34	1.42e-65	7.29e-63
rRNA metabolic process (GO:0016072)	223	22	1.35	+	16.31	3.2e-20	5.91e-18
regulation of ubiquitin-protein transferase activity (GO:0051438)	53	5	0.32	+	15.6	2.02e-05	0.00213
symbiotic process (GO:0044403)	782	73	4.73	+	15.43	1.89e-69	1.07e-66
protein localization to organelle (GO:0033365)	748	68	4.52	+	15.03	3.52e-63	1.75e-60
cellular amide metabolic process (GO:0043603)	790	71	4.78	+	14.86	4.34e-66	2.3e-63
interspecies interaction between organisms (GO:0044419)	826	74	5	+	14.81	2.73e-69	1.5e-66
negative regulation of protein ubiquitination (GO:0031397)	74	6	0.45	+	13.4	6.88e-06	0.000862
disruption of cells of other organism (GO:0044364)	51	4	0.31	+	12.97	0.000284	0.0233
killing of cells of other organism (GO:0031640)	51	4	0.31	+	12.97	0.000284	0.0231
cellular macromolecule catabolic process (GO:0044265)	897	68	5.43	+	12.53	5.31e-58	2.56e-55
ribonucleoprotein complex assembly (GO:0022618)	230	17	1.39	+	12.22	8.02e-14	1.29e-11
negative regulation of protein modification by small protein conjugation or removal (GO:1903321)	85	6	0.51	+	11.67	1.5e-05	0.00165
ribonucleoprotein complex biogenesis (GO:0022613)	456	32	2.76	+	11.6	8.83e-25	1.71e-22
ribonucleoprotein complex subunit organization (GO:0071826)	244	17	1.48	+	11.52	2.04e-13	3.22e-11
negative regulation of proteolysis involved in cellular protein catabolic process (GO:1903051)	73	5	0.44	+	11.32	9.08e-05	0.0085
intracellular protein transport (GO:0006886)	995	68	6.02	+	11.3	4.61e-55	2.1e-52
macromolecule catabolic process (GO:0009057)	1046	71	6.33	+	11.22	9.72e-58	4.55e-55
positive regulation of intrinsic apoptotic signaling pathway (GO:2001244)	60	4	0.36	+	11.02	0.000521	0.0389
maintenance of location in cell (GO:0051651)	97	6	0.59	+	10.23	3.12e-05	0.00318
cell killing (GO:0001906)	87	5	0.53	+	9.5	0.000204	0.0173
negative regulation of cellular protein catabolic process (GO:1903363)	87	5	0.53	+	9.5	0.000204	0.0172
ncRNA processing (GO:0034470)	383	22	2.32	+	9.5	2.17e-15	3.63e-13
erythrocyte homeostasis (GO:0034101)	90	5	0.54	+	9.18	0.000238	0.0199
organonitrogen compound biosynthetic process (GO:1901566)	1412	74	8.54	+	8.66	9.96e-53	4.4e-50
protein stabilization (GO:0050821)	182	9	1.1	+	8.18	1.95e-06	0.000259
intracellular transport (GO:0046907)	1522	74	9.21	+	8.04	1.91e-50	8.22e-48
ncRNA metabolic process (GO:0034660)	469	22	2.84	+	7.76	1.23e-13	1.96e-11
protein transport (GO:0015031)	1516	71	9.17	+	7.74	7.24e-47	2.5e-44
cellular protein localization (GO:0034613)	1598	74	9.67	+	7.66	5.74e-49	2.34e-46
cellular macromolecule localization (GO:0070727)	1606	74	9.71	+	7.62	8.13e-49	3.23e-46
peptide transport (GO:0015833)	1541	71	9.32	+	7.62	2.15e-46	7.29e-44
amide transport (GO:0042886)	1573	72	9.51	+	7.57	5.32e-47	1.88e-44
regulation of ubiquitin-dependent protein catabolic process (GO:2000058)	153	7	0.93	+	7.56	4.55e-05	0.00449
cellular nitrogen compound biosynthetic process (GO:0044271)	1643	75	9.94	+	7.55	2.38e-49	9.95e-47
myeloid cell homeostasis (GO:0002262)	110	5	0.67	+	7.51	0.000591	0.0439
negative regulation of protein catabolic process (GO:0042177)	134	6	0.81	+	7.4	0.000181	0.0155
regulation of protein ubiquitination (GO:0031396)	202	9	1.22	+	7.37	4.51e-06	0.000574
regulation of transforming growth factor beta receptor signaling pathway (GO:0017015)	113	5	0.68	+	7.32	0.000666	0.0486
establishment of protein localization (GO:0045184)	1609	71	9.73	+	7.3	3.81e-45	1.24e-42
cellular macromolecule biosynthetic process (GO:0034645)	1716	75	10.38	+	7.23	5.1e-48	1.98e-45
negative regulation of gene expression (GO:0010629)	1716	75	10.38	+	7.23	5.1e-48	1.93e-45
regulation of intrinsic apoptotic signaling pathway (GO:2001242)	162	7	0.98	+	7.14	6.49e-05	0.00622
macromolecule biosynthetic process (GO:0009059)	1768	75	10.69	+	7.01	4.17e-47	1.54e-44
organic substance catabolic process (GO:1901575)	1756	73	10.62	+	6.87	6.04e-45	1.92e-42
cellular catabolic process (GO:0044248)	1771	73	10.71	+	6.81	1.08e-44	3.36e-42
RNA metabolic process (GO:0016070)	1677	69	10.14	+	6.8	1.19e-41	3.32e-39
establishment of localization in cell (GO:0051649)	1834	75	11.09	+	6.76	5.46e-46	1.81e-43
nitrogen compound transport (GO:0071705)	1848	73	11.18	+	6.53	1.95e-43	5.85e-41
regulation of translation (GO:0006417)	355	14	2.15	+	6.52	4.04e-08	5.79e-06
regulation of protein modification by small protein conjugation or removal (GO:1903320)	229	9	1.39	+	6.5	1.22e-05	0.00141
regulation of mRNA stability (GO:0043488)	179	7	1.08	+	6.47	0.00012	0.0109
regulation of RNA stability (GO:0043487)	185	7	1.12	+	6.26	0.000147	0.013
regulation of cellular amide metabolic process (GO:0034248)	406	15	2.46	+	6.11	3e-08	4.34e-06
cellular response to interferon-gamma (GO:0071346)	163	6	0.99	+	6.09	0.000508	0.0381
catabolic process (GO:0009056)	2043	75	12.36	+	6.07	1.02e-42	3.01e-40
regulation of proteolysis involved in cellular protein catabolic process (GO:1903050)	218	8	1.32	+	6.07	6.05e-05	0.00587
gene expression (GO:0010467)	2011	73	12.16	+	6	5.92e-41	1.6e-38
posttranscriptional regulation of gene expression (GO:0010608)	526	19	3.18	+	5.97	5.3e-10	7.8e-08
negative regulation of cellular catabolic process (GO:0031330)	252	9	1.52	+	5.9	2.57e-05	0.00267
maintenance of location (GO:0051235)	169	6	1.02	+	5.87	0.000613	0.0454
protein localization (GO:0008104)	2153	75	13.02	+	5.76	3.87e-41	1.06e-38
regulation of mRNA catabolic process (GO:0061013)	201	7	1.22	+	5.76	0.000242	0.0201
organic substance transport (GO:0071702)	2216	77	13.4	+	5.74	1.78e-42	5.15e-40
regulation of protein stability (GO:0031647)	291	10	1.76	+	5.68	1.25e-05	0.00144
cellular localization (GO:0051641)	2453	81	14.84	+	5.46	9.98e-44	3.05e-41
regulation of cellular protein catabolic process (GO:1903362)	251	8	1.52	+	5.27	0.000159	0.0139
macromolecule localization (GO:0033036)	2489	78	15.06	+	5.18	5.71e-40	1.49e-37
multi-organism process (GO:0051704)	2810	88	17	+	5.18	4.33e-47	1.56e-44
negative regulation of macromolecule metabolic process (GO:0010605)	2644	82	15.99	+	5.13	2.18e-42	6.2e-40
nucleic acid metabolic process (GO:0090304)	2277	70	13.77	+	5.08	2.89e-34	6.77e-32
negative regulation of catabolic process (GO:0009895)	308	9	1.86	+	4.83	0.000118	0.0108
negative regulation of metabolic process (GO:0009892)	2890	83	17.48	+	4.75	1.53e-40	4.04e-38
cellular protein-containing complex assembly (GO:0034622)	838	24	5.07	+	4.73	2.38e-10	3.57e-08
cellular biosynthetic process (GO:0044249)	2764	78	16.72	+	4.67	9.84e-37	2.45e-34
RNA processing (GO:0006396)	866	24	5.24	+	4.58	4.56e-10	6.78e-08
organic substance biosynthetic process (GO:1901576)	2862	78	17.31	+	4.51	1.15e-35	2.77e-33
neutrophil degranulation (GO:0043312)	483	13	2.92	+	4.45	8.34e-06	0.00104
biosynthetic process (GO:0009058)	2938	79	17.77	+	4.45	7.29e-36	1.78e-33
neutrophil activation involved in immune response (GO:0002283)	487	13	2.95	+	4.41	9.1e-06	0.00112
neutrophil mediated immunity (GO:0002446)	494	13	2.99	+	4.35	1.06e-05	0.00127
neutrophil activation (GO:0042119)	496	13	3	+	4.33	1.1e-05	0.00132
nucleobase-containing compound metabolic process (GO:0006139)	2788	73	16.86	+	4.33	1.46e-31	3.38e-29
humoral immune response (GO:0006959)	344	9	2.08	+	4.33	0.000266	0.0219
granulocyte activation (GO:0036230)	500	13	3.02	+	4.3	1.2e-05	0.0014
myeloid leukocyte activation (GO:0002274)	581	15	3.51	+	4.27	2.68e-06	0.000349
leukocyte degranulation (GO:0043299)	504	13	3.05	+	4.26	1.3e-05	0.00148
regulation of protein catabolic process (GO:0042176)	391	10	2.37	+	4.23	0.000145	0.013
myeloid leukocyte mediated immunity (GO:0002444)	514	13	3.11	+	4.18	1.6e-05	0.00171
myeloid cell activation involved in immune response (GO:0002275)	518	13	3.13	+	4.15	1.73e-05	0.00184
heterocycle metabolic process (GO:0046483)	2968	73	17.95	+	4.07	8.32e-30	1.77e-27
organelle assembly (GO:0070925)	735	18	4.45	+	4.05	5.26e-07	7.08e-05
cellular aromatic compound metabolic process (GO:0006725)	3008	73	18.19	+	4.01	1.97e-29	4.11e-27
positive regulation of cytokine production (GO:0001819)	454	11	2.75	+	4.01	0.000108	0.00995
regulation of cellular catabolic process (GO:0031329)	829	20	5.01	+	3.99	1.45e-07	2.04e-05
organic cyclic compound metabolic process (GO:1901360)	3243	76	19.62	+	3.87	5.04e-30	1.1e-27
cellular nitrogen compound metabolic process (GO:0034641)	3425	78	20.72	+	3.77	3.05e-30	6.73e-28
leukocyte activation involved in immune response (GO:0002366)	619	14	3.74	+	3.74	2.54e-05	0.00266
cell activation involved in immune response (GO:0002263)	623	14	3.77	+	3.72	2.73e-05	0.0028
cellular protein metabolic process (GO:0044267)	3730	81	22.56	+	3.59	2.18e-30	4.89e-28
transport (GO:0006810)	4521	96	27.35	+	3.51	2.09e-38	5.36e-36
leukocyte mediated immunity (GO:0002443)	760	16	4.6	+	3.48	1.56e-05	0.0017
establishment of localization (GO:0051234)	4653	96	28.14	+	3.41	2.59e-37	6.54e-35
regulation of catabolic process (GO:0009894)	990	20	5.99	+	3.34	2.26e-06	0.000297
regulated exocytosis (GO:0045055)	696	14	4.21	+	3.33	8.88e-05	0.00836
positive regulation of immune response (GO:0050778)	847	17	5.12	+	3.32	1.53e-05	0.00167
regulation of cytokine production (GO:0001817)	700	14	4.23	+	3.31	9.43e-05	0.00877
innate immune response (GO:0045087)	760	15	4.6	+	3.26	6.07e-05	0.00585
cellular response to cytokine stimulus (GO:0071345)	1024	20	6.19	+	3.23	3.74e-06	0.000483
regulation of gene expression (GO:0010468)	4495	87	27.19	+	3.2	7.54e-30	1.62e-27
activation of immune response (GO:0002253)	624	12	3.77	+	3.18	0.000432	0.0333
protein metabolic process (GO:0019538)	4326	83	26.17	+	3.17	1.48e-27	3.02e-25
defense response to other organism (GO:0098542)	940	18	5.69	+	3.17	1.57e-05	0.0017
negative regulation of biological process (GO:0048519)	5276	98	31.91	+	3.07	1.49e-34	3.55e-32
protein-containing complex assembly (GO:0065003)	1566	29	9.47	+	3.06	4.97e-08	7.06e-06
response to cytokine (GO:0034097)	1114	20	6.74	+	2.97	1.28e-05	0.00147
exocytosis (GO:0006887)	784	14	4.74	+	2.95	0.000301	0.0238
immune effector process (GO:0002252)	1076	19	6.51	+	2.92	2.72e-05	0.00281
negative regulation of programmed cell death (GO:0043069)	907	16	5.49	+	2.92	0.000125	0.0113
leukocyte activation (GO:0045321)	918	16	5.55	+	2.88	0.000144	0.0129
cellular component biogenesis (GO:0044085)	2758	48	16.68	+	2.88	2.56e-12	3.91e-10
response to biotic stimulus (GO:0009607)	1326	23	8.02	+	2.87	4.6e-06	0.000581
negative regulation of cell death (GO:0060548)	994	17	6.01	+	2.83	0.00011	0.0101
localization (GO:0051179)	5737	98	34.7	+	2.82	2.35e-31	5.33e-29
response to other organism (GO:0051707)	1300	22	7.86	+	2.8	1.13e-05	0.00134
cellular macromolecule metabolic process (GO:0044260)	5088	86	30.78	+	2.79	5.74e-25	1.13e-22
cell activation (GO:0001775)	1065	18	6.44	+	2.79	7.89e-05	0.00747
response to external biotic stimulus (GO:0043207)	1302	22	7.88	+	2.79	1.15e-05	0.00136
negative regulation of apoptotic process (GO:0043066)	892	15	5.4	+	2.78	0.000343	0.0269
regulation of immune response (GO:0050776)	1134	19	6.86	+	2.77	5.5e-05	0.0054
protein-containing complex subunit organization (GO:0043933)	1851	31	11.2	+	2.77	1.48e-07	2.06e-05
positive regulation of immune system process (GO:0002684)	1141	19	6.9	+	2.75	5.97e-05	0.00582
regulation of transferase activity (GO:0051338)	980	16	5.93	+	2.7	0.000299	0.0237
organonitrogen compound metabolic process (GO:1901564)	5332	85	32.25	+	2.64	1.05e-22	1.98e-20
regulation of macromolecule metabolic process (GO:0060255)	6180	93	37.38	+	2.49	2.96e-24	5.68e-22
defense response (GO:0006952)	1331	20	8.05	+	2.48	0.000151	0.0134
regulation of metabolic process (GO:0019222)	6707	98	40.57	+	2.42	1.6e-25	3.19e-23
immune response (GO:0006955)	1848	27	11.18	+	2.42	1.42e-05	0.00158
macromolecule metabolic process (GO:0043170)	6181	87	37.39	+	2.33	1.18e-19	2.16e-17
regulation of programmed cell death (GO:0043067)	1572	22	9.51	+	2.31	0.000188	0.016
regulation of cell death (GO:0010941)	1694	23	10.25	+	2.24	0.000205	0.0171
regulation of apoptotic process (GO:0042981)	1552	21	9.39	+	2.24	0.00042	0.0326
cellular component assembly (GO:0022607)	2528	33	15.29	+	2.16	1.34e-05	0.00152
nitrogen compound metabolic process (GO:0006807)	7006	89	42.38	+	2.1	3.32e-17	5.81e-15
cellular metabolic process (GO:0044237)	7663	95	46.35	+	2.05	1.74e-18	3.07e-16
immune system process (GO:0002376)	2778	34	16.8	+	2.02	3.68e-05	0.00371
primary metabolic process (GO:0044238)	7495	89	45.34	+	1.96	3.59e-15	5.94e-13
cellular response to organic substance (GO:0071310)	2379	28	14.39	+	1.95	0.00041	0.032
metabolic process (GO:0008152)	8396	97	50.79	+	1.91	8.03e-17	1.39e-14
organic substance metabolic process (GO:0071704)	7853	90	47.5	+	1.89	2.09e-14	3.4e-12
cellular component organization or biogenesis (GO:0071840)	5850	67	35.39	+	1.89	3.02e-09	4.41e-07
organelle organization (GO:0006996)	3410	39	20.63	+	1.89	3.77e-05	0.00377
regulation of protein metabolic process (GO:0051246)	2781	31	16.82	+	1.84	0.000482	0.0365
regulation of biological quality (GO:0065008)	4041	41	24.44	+	1.68	0.000334	0.0263
regulation of biological process (GO:0050789)	11660	113	70.53	+	1.6	2.94e-16	5.04e-14
biological regulation (GO:0065007)	12352	114	74.71	+	1.53	1.2e-14	1.96e-12
cellular component organization (GO:0016043)	5658	52	34.22	+	1.52	0.000441	0.0339
cellular process (GO:0009987)	14514	120	87.79	+	1.37	1.57e-12	2.42e-10
biological_process (GO:0008150)	17815	125	107.76	+	1.16	2.42e-07	3.32e-05
Unclassified (UNCLASSIFIED)	3181	2	19.24	-	0.1	2.42e-07	3.35e-05
