# Supplementary material for: APOE and TREM2 regulate amyloid responsive microglia in Alzheimer’s disease
Source: Acta Neuropathol. Author manuscript; Available in PMC 2021 Oct 1. (PMC7520051; doi:10.1007/s00401-020-02200-3)
Supplement: Data S5 [file NIHMS1623526-supplement-Data_S5.xlsx]

## Sheet: SignificantANOVAgenes
Selected Genes for cell-specific network comparisons
x
1	ACAP3
2	RPL11
3	SH3BGRL3
4	STX12
5	RCC1
6	YARS
7	AZIN2
8	ZMYM4
9	YBX1
10	RPS8
11	GPBP1L1
12	SPATA6
13	ECHDC2
14	USP24
15	NFIA
16	RPL5
17	DPYD
18	VAV3
19	GNAI3
20	AC244021.1
21	TXNIP
22	RPS27
23	SCAMP3
24	ASH1L
25	NDUFS2
26	NOS1AP
27	COP1
28	RGL1
29	MIR29B2CHG
30	DISC1
31	IRF2BP2
32	NCOA1
33	WDR43
34	THADA
35	CAMKMT
36	TTC7A
37	RPS27A
38	GFPT1
39	RPL31
40	RNF149
41	SLC35F5
42	TMEM163
43	ZEB2
44	ARL6IP6
45	RBMS1
46	PMS1
47	GLS
48	ANKRD44
49	SF3B1
50	HSPD1
51	PLCL1
52	FAM126B
53	NBEAL1
54	AC007038.1
55	RPL37A
56	PTMA
57	PPARG
58	RAF1
59	RPL32
60	PLCL2
61	RAB5A
62	RPL15
63	CMC1
64	RPL14
65	SMARCC1
66	RBM6
67	DCP1A
68	MAGI1
69	RYBP
70	CLDND1
71	NFKBIZ
72	GOLGB1
73	ZXDC
74	ABTB1
75	MBD4
76	RYK
77	MECOM
78	FNDC3B
79	KLHL24
80	YEATS2
81	DLG1
82	NSD2
83	HTT
84	TBC1D14
85	FBXL5
86	CLOCK
87	LINC02232
88	BMP2K
89	SEC31A
90	AFF1
91	HERC3
92	DNAJB14
93	ABHD18
94	RNF175
95	PDGFC
96	PRIMPOL
97	ACSL1
98	RPL37
99	ARL15
100	TNPO1
101	RPS23
102	CCNH
103	TTC37
104	MAN2A1
105	NR3C1
106	AC091887.1
107	RNF145
108	KCNIP1
109	PPP1R10
110	RPS18
111	UHRF1BP1
112	RPL10A
113	FKBP5
114	CCND3
115	TRERF1
116	KHDRBS2
117	LMBRD1
118	OOEP
119	EEF1A1
120	PHIP
121	CYB5R4
122	SNX14
123	UBE2J1
124	CD164
125	MAN1A1
126	NHSL1
127	SHPRH
128	MTHFD1L
129	SNX9
130	TMEM181
131	SDK1
132	ACTB
133	UMAD1
134	OSBPL3
135	HSPB1
136	CCDC146
137	KRIT1
138	PON2
139	BAIAP2L1
140	PILRA
141	LINC01004
142	NAMPT
143	COG5
144	SLC26A3
145	IMMP2L
146	DOCK4
147	FOXP2
148	PRKAG2
149	TMSB4X
150	EDA
151	RPS4X
152	BRWD3
153	ALG13
154	MECP2
155	RPL10
156	ZDHHC2
157	CSGALNACT1
158	PPP3CC
159	CEBPD
160	ATP6V1H
161	RPS20
162	NSMAF
163	ASPH
164	SGK3
165	RPL7
166	STMN2
167	PAG1
168	OXR1
169	AC090579.1
170	TRPS1
171	DEPTOR
172	TMEM65
173	EEF1D
174	GRINA
175	RPL8
176	RFX3
177	DENND4C
178	RPS6
179	MAMDC2
180	CEMIP2
181	SECISBP2
182	HSPA5
183	MAPKAP1
184	RPL7A
185	IFITM3
186	RPLP2
187	RPL27A
188	DENND5A
189	SBF2
190	PLEKHA7
191	NAV2
192	BDNF-AS
193	FTH1
194	FAU
195	EMSY
196	ACER3
197	NARS2
198	TENM4
199	SIK3
200	PAFAH1B2
201	APLP2
202	FAM208B
203	SFMBT2
204	UPF2
205	FRMD4A
206	DCLRE1C
207	RASSF4
208	ARHGAP22
209	RPS24
210	NUTM2A-AS1
211	PTEN
212	RNLS
213	HECTD2
214	TNKS2
215	ZNF518A
216	SLF2
217	WDR11
218	DCP1B
219	CD163L1
220	EPS8
221	CPNE8
222	YAF2
223	ARID2
224	RPL41
225	ARHGEF25
226	SLC35E3
227	CPM
228	CPSF6
229	CCT2
230	CAPS2
231	KRR1
232	LTA4H
233	HSP90B1
234	TXNRD1
235	ATXN2
236	MED13L
237	CABP1
238	P2RX7
239	PSPC1
240	RPL21
241	GTF3A
242	PAN3
243	HSPH1
244	STARD13
245	AKAP11
246	TPT1
247	FNDC3A
248	MYCBP2
249	ARGLU1
250	IRS2
251	MCF2L
252	UPF3A
253	ACIN1
254	PPP1R3E
255	FBXO33
256	MIS18BP1
257	SOS2
258	PSMC6
259	MAPK1IP1L
260	AP5M1
261	ARG2
262	SIPA1L1
263	NPC2
264	TMED8
265	AC007262.2
266	EML1
267	PDIA3
268	B2M
269	GLDN
270	RNF111
271	MYO1E
272	VPS13C
273	TLN2
274	USP3
275	SNX1
276	RPL4
277	ANP32A
278	IQGAP1
279	CHSY1
280	SELENOS
281	RPS2
282	GSPT1
283	RPS15A
284	AC008731.1
285	HS3ST4
286	KCTD13
287	MT2A
288	MT1E
289	HERPUD1
290	MAP1LC3B
291	RPL13
292	SPNS2
293	ARRB2
294	PSMB6
295	EIF4A1
296	WSB1
297	RPL23A
298	CRLF3
299	RPL23
300	RPL19
301	FBXL20
302	EIF1
303	RUNDC3A
304	CALCOCO2
305	TOM1L1
306	VMP1
307	USP32
308	MAP3K3
309	SMURF2
310	LRRC37A3
311	AMZ2
312	RPL38
313	MFSD11
314	TIMP2
315	L3MBTL4
316	PTPN2
317	RNMT
318	SS18
319	RPRD1A
320	SETBP1
321	PLCB1
322	SYNDIG1
323	RBM39
324	CEBPB
325	ARFGAP1
326	RPS15
327	SAFB2
328	RPL36
329	RPS28
330	ZNF846
331	ZNF439
332	CALR
333	UBA52
334	TSHZ3
335	RPS19
336	POU2F2
337	GSK3A
338	LIPE-AS1
339	APOE
340	RPL18
341	FTL
342	RPL13A
343	RPS11
344	RPL28
345	LARGE1
346	RPL3
347	USP25
348	TIAM1
349	ITSN1
350	DSCAM
351	AGPAT3
352	TRPM2
353	PRMT2
354	MT-ND2
355	MT-ND3
356	MT-ND4L
357	MT-ND4
358	MT-ND5
359	LINC01141
360	C1QA
361	C1QC
362	C1QB
363	PABPC4
364	IFI44L
365	DRAM2
366	C1orf162
367	CD58
368	FCGR1A
369	HIST2H2BF
370	S100A11
371	FCER1G
372	RCSD1
373	FAM129A
374	TLR5
375	LINC01736
376	ZNF124
377	AC006030.1
378	PTPN18
379	NABP1
380	EEF1B2
381	SP110
382	TGFBR2
383	STAB1
384	HPS3
385	B3GNT5
386	TPRG1
387	SLC2A9
388	LAP3
389	TLR1
390	RBM47
391	LINC01094
392	TLR2
393	FAM149A
394	AC008957.2
395	AC008691.1
396	KCNMB1
397	DOK3
398	RASGEF1C
399	F13A1
400	RNF144B
401	HIST1H2AC
402	HLA-B
403	AIF1
404	HLA-DRB1
405	RGL2
406	PIM1
407	ARHGAP18
408	STK17A
409	VSIG4
410	XACT
411	DOCK11
412	IL13RA1
413	AC068992.1
414	MTFR1
415	LY96
416	SLA
417	PGM5
418	AL158071.4
419	ABCA1
420	AKNA
421	STOM
422	TRIM22
423	PSMA1
424	AC090833.1
425	LMO2
426	MS4A6A
427	MS4A4A
428	CTSC
429	CASP4
430	IL10RA
431	AP003481.1
432	AC044781.1
433	MAP3K8
434	VSIR
435	TIGAR
436	CD163
437	SLC2A3
438	KCTD12
439	ABCC4
440	ARHGEF40
441	PYGL
442	JDP2
443	GPR65
444	AC066613.2
445	DEXI
446	IL4R
447	MAF
448	SLC7A5
449	AC133919.2
450	ADAP2
451	FMNL1
452	CYBC1
453	ABHD3
454	MMP24OS
455	MAFB
456	EBI3
457	C3
458	ZNF490
459	TRMT1
460	BST2
461	JAK3
462	GRAMD1A
463	HAMP
464	FCGBP
465	AXL
466	APOC1
467	CARD8
468	FPR1
469	LINC00278
470	BID
471	LIMK2
472	TSPO
473	TYMP
474	LINC01684
475	LINC01678
476	ITGB2
477	DLEU7-AS1

## Sheet: Microglia CSN Genes
Homeostatic cluster1	Homeostatic cluster2	Homeostatic cluster3	Homeostatic cluster4	Homeostatic cluster5	Motile cluster1	Motile cluster2	Motile cluster3	Motile cluster4	Motile cluster5	Motile cluster6	Motile cluster7	Motile cluster8	ARM cluster1	ARM cluster2	ARM cluster3	ARM cluster4	ARM cluster5	ARM cluster6	ARM cluster7	Dystrophic cluster1	Dystrophic cluster2	Dystrophic cluster3	Dystrophic cluster4	Dystrophic cluster5	Dystrophic cluster6	Dystrophic cluster7
ACAP3	RPL11	ECHDC2	AC244021.1	USP24	ACAP3	STX12	RPL11	SPATA6	ZEB2	PLCL1	AC244021.1	ECHDC2	ACAP3	STX12	ECHDC2	RPL11	SPATA6	AC244021.1	RCC1	ACAP3	STX12	NFIA	RPL11	GPBP1L1	AC244021.1	ECHDC2
SH3BGRL3	RPS8	DPYD	DISC1	TXNIP	SH3BGRL3	ZMYM4	YBX1	NFIA	KHDRBS2	PTMA	DISC1	RNF149	SH3BGRL3	ZMYM4	COP1	RPS8	DPYD	DISC1	VAV3	YARS	RCC1	DPYD	SH3BGRL3	SPATA6	DISC1	VAV3
STX12	GPBP1L1	COP1	ANKRD44	MAGI1	RCC1	GPBP1L1	RPS8	DPYD	STMN2	RYBP	ANKRD44	TMEM163	YARS	GPBP1L1	PLCL1	RPL5	TXNIP	RNF149	WDR43	USP24	AZIN2	PLCL1	YBX1	TXNIP	TMEM163	NOS1AP
RCC1	SPATA6	RBMS1	LINC02232	FNDC3B	YARS	USP24	RPL5	TXNIP	PLCB1	CLDND1	LINC02232	RBMS1	AZIN2	USP24	PTMA	RPS27	CAMKMT	TMEM163	RBMS1	NDUFS2	ZMYM4	PLCL2	RPS8	SCAMP3	ANKRD44	RNF149
YARS	NFIA	PLCL1	BMP2K	TBC1D14	AZIN2	ASH1L	RPS27	CAMKMT	LARGE1	DLG1	BMP2K	PPARG	YBX1	NFIA	PLCL2	RPS27A	TTC7A	ANKRD44	PPARG	IRF2BP2	GNAI3	RYBP	RPL5	CAMKMT	LINC02232	RBMS1
AZIN2	RPS27	PPARG	KCNIP1	AFF1	VAV3	COP1	RPS27A	TTC7A		MAN2A1	AFF1	PLCL2	GNAI3	ASH1L	RYBP	RPL31	ZEB2	LINC02232	FNDC3B	SLC35F5	ASH1L	CLDND1	RPS27	TTC7A	BMP2K	PPARG
ZMYM4	ASH1L	PLCL2	MTHFD1L	FKBP5	GNAI3	RGL1	RPL31	SF3B1		OXR1	ARL15	FNDC3B	SCAMP3	RGL1	CLDND1	NBEAL1	MAGI1	BMP2K	TBC1D14	AC007038.1	COP1	KLHL24	RPS27A	ZEB2	ACSL1	TBC1D14
YBX1	NCOA1	RYBP	DOCK4	NHSL1	SCAMP3	NCOA1	NBEAL1	MAGI1		FTH1	KCNIP1	TBC1D14	NDUFS2	NCOA1	DLG1	RPL37A	NFKBIZ	ACSL1	AFF1	RAB5A	RGL1	DLG1	RPL31	HSPD1	KCNIP1	RNF175
RPL5	CAMKMT	CLDND1	FOXP2	HSPB1	NDUFS2	WDR43	RPL37A	ACSL1		TENM4	FKBP5	RNF175	NOS1AP	THADA	RNF175	RPL32	CCNH	KCNIP1	UHRF1BP1	CMC1	MIR29B2CHG	ARL15	NBEAL1	MAGI1	FKBP5	PDGFC
VAV3	TTC7A	DLG1	TMSB4X	PILRA	NOS1AP	THADA	RPL32	CCNH		SIK3	CCND3	PDGFC	MIR29B2CHG	PMS1	PDGFC	RPL15	KHDRBS2	FKBP5	UBE2J1	DCP1A	NCOA1	CCNH	RPL37A	NFKBIZ	MTHFD1L	RNF145
GNAI3	RPS27A	PDGFC	SFMBT2	NAMPT	MIR29B2CHG	PMS1	RPL15	PON2		MYCBP2	MTHFD1L	RNF145	IRF2BP2	GLS	ARL15	RPL14	CD164	MTHFD1L	NHSL1	GOLGB1	WDR43	MAN2A1	PTMA	FNDC3B	DOCK4	CCND3
SCAMP3	ZEB2	ARL15	FRMD4A	EDA	IRF2BP2	GLS	RPL14	TMSB4X		IQGAP1	SDK1	UHRF1BP1	GFPT1	SF3B1	MAN2A1	MECOM	SGK3	DOCK4	HSPB1	ABTB1	THADA	TRERF1	RPL32	AFF1	FOXP2	MAN1A1
NDUFS2	AC007038.1	MAN2A1	ARHGAP22	ALG13	GFPT1	SMARCC1	RPL37	DEPTOR		DSCAM	OSBPL3	TRERF1	SLC35F5	RAF1	RNF145	RPL37	TRPS1	FOXP2	NAMPT	MBD4	GFPT1	PRKAG2	RPL15	KHDRBS2	TMSB4X	NHSL1
NOS1AP	RPL37A	RNF145	MED13L	CEBPD	SLC35F5	RBM6	RPS23	DENND5A			DOCK4	MAN1A1	ARL6IP6	SMARCC1	CCND3	RPS23	DENND5A	TMSB4X	EDA	RYK	ARL6IP6	SGK3	RPL14	UBE2J1	CSGALNACT1	SDK1
RGL1	PTMA	TRERF1	MCF2L	PAG1	ARL6IP6	GOLGB1	RPS18	ACER3			FOXP2	NHSL1	HSPD1	RBM6	TRERF1	RPS18	ACER3	PAG1	CEBPD	YEATS2	PMS1	OXR1	MECOM	CD164	PAG1	OSBPL3
MIR29B2CHG	RPL32	MAN1A1	HS3ST4	DENND4C	HSPD1	KLHL24	RPL10A	RASSF4			CSGALNACT1	PILRA	FAM126B	GOLGB1	MAN1A1	RPL10A	RASSF4	SFMBT2	NSMAF	NSD2	GLS	NAV2	RPL37	EDA	SFMBT2	HSPB1
IRF2BP2	RPL15	SDK1	SYNDIG1	CEMIP2	FAM126B	HTT	OOEP	NUTM2A-AS1			SBF2	NAMPT	AC007038.1	KLHL24	SDK1	OOEP	NUTM2A-AS1	ARHGAP22	CEMIP2	HERC3	SF3B1	FTH1	RPS23	TRPS1	ARHGAP22	PON2
WDR43	RPL14	OSBPL3	C1QA	MAPKAP1	AC007038.1	CLOCK	EEF1A1	ARID2			SFMBT2	PRKAG2	RAB5A	HTT	OSBPL3	EEF1A1	ARID2	MED13L	IFITM3	PRIMPOL	FAM126B	TENM4	RPS18	HSPA5	MED13L	PILRA
THADA	RBM6	PON2	C1QC	IFITM3	RAF1	SEC31A	BAIAP2L1	CPM			FRMD4A	EDA	CMC1	FBXL5	PON2	ACTB	CPM	HS3ST4	CD163L1	AC091887.1	RAF1	SIK3	RPL10A	IFITM3	ANP32A	NAMPT
GFPT1	NFKBIZ	IMMP2L	C1QB	RASSF4	RAB5A	DNAJB14	RPS4X	CABP1			ARHGAP22	ALG13	DCP1A	CLOCK	PRKAG2	RPS4X	CABP1	VMP1	EPS8	PPP1R10	SMARCC1	FRMD4A	OOEP	DENND5A	HS3ST4	CEBPD
RPL31	RPS23	PRKAG2	HIST2H2BF	CD163L1	CMC1	ABHD18	RPL10	P2RX7			MED13L	CEBPD	ZXDC	SEC31A	CSGALNACT1	RPL10	STARD13	PTPN2	MIS18BP1	UHRF1BP1	RBM6	NUTM2A-AS1	EEF1A1	ACER3	PTPN2	NSMAF
RNF149	CCNH	CSGALNACT1	RCSD1	EPS8	DCP1A	TNPO1	RPS20	STARD13			PAN3	NSMAF	ABTB1	DNAJB14	OXR1	RPS20	SIPA1L1	SYNDIG1	USP3	SNX9	ZXDC	HECTD2	ACTB	RASSF4	SYNDIG1	AC090579.1
SLC35F5	NR3C1	OXR1	TGFBR2	CPM	NFKBIZ	TTC37	RPL7	SIPA1L1			HS3ST4	PAG1	MBD4	ABHD18	AC090579.1	RPL7	NPC2	POU2F2	ANP32A	TMEM181	HTT	STARD13	BAIAP2L1	EPS8	APOE	CEMIP2
TMEM163	RPS18	AC090579.1	B3GNT5	LTA4H	ZXDC	NR3C1	RPL8	NPC2			SYNDIG1	AC090579.1	RYK	TNPO1	FTH1	RPL8	B2M	C1QA	CHSY1	CCDC146	FBXL5	TLN2	RPS4X	ARID2	C1QA	CD163L1
ARL6IP6	RPL10A	NAV2	RBM47	UPF3A	ABTB1	LMBRD1	RPS6	B2M			APOE	TMEM65	YEATS2	TTC37	TENM4	RPS6	GLDN	C1QC	HERPUD1	KRIT1	CLOCK	IQGAP1	RPL10	CPM	C1QC	CPNE8
PMS1	KHDRBS2	FTH1	FAM149A	MIS18BP1	MBD4	PHIP	MAMDC2	GLDN			C1QA	HECTD2	NSD2	NR3C1	SIK3	HSPA5	MYO1E	C1QB	ARRB2	LINC01004	SEC31A	WSB1	RPL7	CABP1	C1QB	CCT2
GLS	EEF1A1	TENM4	AC008691.1	USP3	RYK	SNX14	RPL7A	MYO1E			C1QC	EPS8	HERC3	LMBRD1	FRMD4A	RPL7A	IQGAP1	FCGR1A	SMURF2	BRWD3	DNAJB14	SETBP1	DEPTOR	NPC2	FCGR1A	MIS18BP1
SF3B1	PHIP	SIK3	KCNMB1	ANP32A	MECOM	SHPRH	RPLP2	RPL13			C1QB	CPNE8	PRIMPOL	PHIP	HECTD2	RPLP2	SELENOS	HIST2H2BF	CEBPB	ALG13	ABHD18	USP25	EEF1D	PDIA3	HIST2H2BF	AC007262.2
HSPD1	SNX9	NUTM2A-AS1	RASGEF1C	ARRB2	YEATS2	SNX9	RPL27A	SPNS2			HIST2H2BF	LTA4H	AC091887.1	SNX14	MYCBP2	RPL27A	WSB1	RCSD1	APOE	ZDHHC2	TNPO1	DSCAM	RPL8	B2M	S100A11	CHSY1
FAM126B	ACTB	HECTD2	HLA-DRB1	SMURF2	NSD2	ACTB	PLEKHA7	WSB1			RCSD1	MIS18BP1	PPP1R10	SHPRH	TLN2	PLEKHA7	FBXL20	FAM129A	TRPM2	ATP6V1H	TTC37		RPS6	GLDN	FCER1G	HERPUD1
NBEAL1	CCDC146	SLF2	XACT	CEBPB	FBXL5	UMAD1	BDNF-AS	VMP1			TGFBR2	AC007262.2	CYB5R4	SNX9	SETBP1	FAU	USP32	TGFBR2	LINC01141	RPS20	NR3C1		MAMDC2	MYO1E	RCSD1	ARRB2
RAF1	COG5	MYCBP2	AC068992.1	ZNF846	HERC3	COG5	FAU	USP32			B3GNT5	USP3	CCDC146	TMEM181	ZNF846	RPS24	L3MBTL4	B3GNT5	IFI44L	TMEM65	LMBRD1		RPL7A	USP3	FAM129A	EIF4A1
RAB5A	SLC26A3	TLN2	PGM5	APOE	PRIMPOL	SLC26A3	RPS24	L3MBTL4			RBM47	ANP32A	BAIAP2L1	UMAD1		RPL41	PLCB1	RBM47	DRAM2	SECISBP2	PHIP		RPLP2	SNX1	TGFBR2	CEBPB
CMC1	RPS4X	IQGAP1	PSMA1	LINC01141	AC091887.1	IMMP2L	RPL41	SETBP1			LINC01094	CHSY1	PILRA	KRIT1		HSP90B1	FTL	TLR2	C1orf162	EMSY	CYB5R4		RPL27A	VMP1	B3GNT5	ZNF846
SMARCC1	RPL10	WSB1	AP003481.1	IFI44L	PPP1R10	PPP3CC	TXNRD1	RPS19			TLR2	HERPUD1	LINC01004	COG5		TXNRD1	DSCAM	FAM149A	CD58	NARS2	SNX14		PLEKHA7	PLCB1	TPRG1	POU2F2
DCP1A	RPS20	POU2F2	AC044781.1	C1orf162	CYB5R4	TRPS1	RPL21	FTL			FAM149A	ARRB2	ALG13	SLC26A3		P2RX7	LAP3	AC008691.1	S100A11	PAFAH1B2	SHPRH		BDNF-AS	CALR	TLR1	TRPM2
GOLGB1	SGK3	DSCAM	VSIR	CD58	UBE2J1	RFX3	TPT1	PRMT2			KCNMB1	MAP3K3	ZDHHC2	IMMP2L		RPL21	HIST1H2AC	KCNMB1	FCER1G	DCLRE1C	UMAD1		FAU	AGPAT3	RBM47	LINC01141
ZXDC	RPL7	TRPM2	ABCC4	FCGR1A	CD164	DENND4C	RPL4	HIST1H2AC			RASGEF1C	SMURF2	ATP6V1H	BRWD3		TPT1	ARHGEF40	RASGEF1C	TLR5	RNLS	COG5		RPS24	PRMT2	TLR2	IFI44L
ABTB1	TRPS1	FMNL1	ADAP2	S100A11	TMEM181	MAPKAP1	RPS2	TSPO			HLA-DRB1	CEBPB	STMN2	MECP2		RPS2	TSPO	HLA-DRB1	LINC01736	DCP1B	SLC26A3		RPL41	PABPC4	FAM149A	C1orf162
MBD4	DEPTOR		C3	FCER1G	HSPB1	NAV2	RPS15A				DOCK11	ZNF846	DEPTOR	PPP3CC		MT2A		VSIG4	ZNF124	ARHGEF25	IMMP2L		TXNRD1	DRAM2	KCNMB1	TLR5
RYK	RPL8		DLEU7-AS1	FAM129A	CCDC146	NARS2	MT2A				IL13RA1	POU2F2	TMEM65	ASPH		RPL13		XACT	AC006030.1	SLC35E3	MECP2		RPL21	CD58	RASGEF1C	LINC01736
MECOM	RFX3			TLR5	KRIT1	UPF2	MT1E				AC068992.1	TRPM2	EEF1D	RFX3		RPL23		AC068992.1	PTPN18	CAPS2	PPP3CC		TPT1	AC006030.1	HLA-B	PTPN18
KLHL24	RPS6			LINC01736	LINC01004	PTEN	RPL23A				PGM5	LINC01141	GRINA	DENND4C		RPL19		PGM5	NABP1	KRR1	ASPH		RPL4	EEF1B2	HLA-DRB1	NABP1
YEATS2	SECISBP2			ZNF124	BRWD3	TNKS2	RPL23				PSMA1	IFI44L	MAMDC2	SECISBP2		EIF1		AC090833.1	SP110	MCF2L	STMN2		RPS2	SP110	VSIG4	STAB1
NSD2	HSPA5			PTPN18	MECP2	YAF2	RPL19				AP003481.1	DRAM2	BDNF-AS	MAPKAP1		RPL38		MS4A6A	STAB1	PPP1R3E	GRINA		RPS15A	HPS3	XACT	SLC2A9
HTT	RPL7A			NABP1	ZDHHC2	ATXN2	EIF1				AC044781.1	C1orf162	EMSY	SBF2		RPS15		CTSC	HPS3	SOS2	RFX3		RPL13	LAP3	DOCK11	AC008691.1
FBXL5	RPLP2			SP110	ATP6V1H	PSPC1	RPL38				VSIR	CD58	PAFAH1B2	NAV2		RPL36		AP003481.1	TPRG1	PSMC6	DENND4C		RPL23A	LINC01094	IL13RA1	DOK3
CLOCK	RPL27A			STAB1	ASPH	FNDC3A	TIMP2				ABCC4	FCGR1A	DCLRE1C	NARS2		RPS28		AC044781.1	SLC2A9	AP5M1	MAPKAP1		RPL23	AC008957.2	AC068992.1	F13A1
SEC31A	SBF2			HPS3	SGK3	ARGLU1	RPS15				ADAP2	S100A11	RNLS	APLP2		CALR		CD163	TLR1	ARG2	SBF2		RPL19	RNF144B	SLA	AIF1
HERC3	PLEKHA7			TPRG1	EEF1D	MCF2L	RPL36				C3	FCER1G	SLF2	FAM208B		UBA52		ABCC4	LINC01094	EML1	APLP2		EIF1	HIST1H2AC	PGM5	RGL2
DNAJB14	BDNF-AS			SLC2A9	GRINA	ACIN1	RPS28				DLEU7-AS1	FAM129A	DCP1B	UPF2		RPS19		ADAP2	AC008957.2	SELENOS	FAM208B		RPL38	PIM1	PSMA1	ARHGAP18
ABHD18	FAU			TLR1	CEMIP2	SOS2	UBA52					TLR5	ARHGEF25	PTEN		RPL18		C3	DOK3	AC008731.1	UPF2		RPS15	STOM	MS4A6A	STK17A
RNF175	ACER3			LINC01094	SECISBP2	RNF111	RPL18					LINC01736	SLC35E3	TNKS2		RPL13A		HAMP	F13A1	KCTD13	PTEN		RPL36	VSIR	AP003481.1	LY96
PRIMPOL	UPF2			TLR2	HSPA5	VPS13C	RPL13A					ZNF124	CPSF6	ZNF518A		RPS11		FCGBP	RNF144B	MAP1LC3B	TNKS2		RPS28	ARHGEF40	AC044781.1	AL158071.4
ACSL1	RPS24			AC008957.2	IFITM3	TLN2	RPS11					PTPN18	CCT2	WDR11		RPL28		DLEU7-AS1	HLA-B	SPNS2	ZNF518A		UBA52	SLC7A5	CD163	ABCA1
RPL37	CPNE8			DOK3	EMSY	CRLF3	RPL28					NABP1	CAPS2	CPNE8		PRMT2			AIF1	PSMB6	SLF2		RPS19	AC133919.2	ABCC4	AKNA
TNPO1	RPL41			RNF144B	PAFAH1B2	FBXL20	RPL3					SP110	KRR1	YAF2		EEF1B2			RGL2	FBXL20	WDR11		RPL18	CYBC1	ADAP2	TRIM22
TTC37	TXNRD1			HIST1H2AC	APLP2	PTPN2	EEF1B2					STAB1	LTA4H	ATXN2					PIM1	RUNDC3A	YAF2		FTL	ABHD3	C3	AC090833.1
AC091887.1	ATXN2			HLA-B	FAM208B	RNMT						HPS3	GTF3A	PSPC1					ARHGAP18	TOM1L1	CPSF6		RPL13A	GRAMD1A	HAMP	LMO2
PPP1R10	P2RX7			AIF1	DCLRE1C	RPRD1A						TPRG1	PPP1R3E	PAN3					STK17A	LRRC37A3	LTA4H		RPS11	CARD8	DLEU7-AS1	MS4A4A
UHRF1BP1	RPL21			RGL2	RNLS	RBM39						SLC2A9	FBXO33	HSPH1					DOCK11	AMZ2	HSP90B1		RPL28	LIMK2		CTSC
CCND3	PAN3			PIM1	ZNF518A	USP25						LAP3	PSMC6	AKAP11					IL13RA1	MFSD11	ATXN2		RPL3	TSPO		CASP4
LMBRD1	STARD13			ARHGAP18	SLF2	TIAM1						TLR1	MAPK1IP1L	FNDC3A					LY96	TIMP2	P2RX7					IL10RA
OOEP	TPT1			STK17A	WDR11	AGPAT3						AC008957.2	AP5M1	ARGLU1					SLA	SS18	PSPC1					MAP3K8
CYB5R4	ARGLU1			VSIG4	DCP1B	MT-ND2						AC008691.1	ARG2	IRS2					AL158071.4	ARFGAP1	GTF3A					TIGAR
SNX14	SIPA1L1			DOCK11	CD163L1	MT-ND3						DOK3	TMED8	MCF2L					ABCA1	SAFB2	PAN3					SLC2A3
UBE2J1	NPC2			IL13RA1	ARHGEF25	MT-ND4						F13A1	EML1	UPF3A					AKNA	ZNF439	HSPH1					KCTD12
CD164	B2M			LY96	SLC35E3	MT-ND5						RNF144B	PDIA3	ACIN1					STOM	GSK3A	AKAP11					PYGL
SHPRH	GLDN			SLA	CPSF6							HLA-B	SNX1	SOS2					TRIM22	LIPE-AS1	FNDC3A					GPR65
TMEM181	RNF111			AL158071.4	CCT2							AIF1	RPL4	AC007262.2					PSMA1	ZNF124	MYCBP2					IL4R
UMAD1	MYO1E			ABCA1	CAPS2							RGL2	RPS15A	RNF111					LMO2	MTFR1	ARGLU1					MAF
KRIT1	VPS13C			AKNA	KRR1							PIM1	AC008731.1	VPS13C					MS4A4A	JDP2	IRS2					FMNL1
BAIAP2L1	SNX1			STOM	HSP90B1							ARHGAP18	KCTD13	GSPT1					CASP4	AC066613.2	UPF3A					MMP24OS
LINC01004	RPS2			TRIM22	GTF3A							STK17A	MT1E	CRLF3					IL10RA	DEXI	ACIN1					MAFB
BRWD3	RPS15A			AC090833.1	HSPH1							VSIG4	MAP1LC3B	CALCOCO2					MAP3K8	ZNF490	FBXO33					EBI3
MECP2	MT2A			LMO2	AKAP11							XACT	SPNS2	RNMT					VSIR		MAPK1IP1L					TRMT1
ZDHHC2	MT1E			MS4A6A	IRS2							LY96	PSMB6	RPRD1A					TIGAR		SIPA1L1					BST2
PPP3CC	HERPUD1			MS4A4A	UPF3A							SLA	EIF4A1	RBM39					SLC2A3		TMED8					JAK3
ATP6V1H	RPL13			CTSC	PPP1R3E							AL158071.4	RPL23A	TSHZ3					KCTD12		RNF111					FCGBP
NSMAF	CRLF3			CASP4	FBXO33							ABCA1	RUNDC3A	LARGE1					PYGL		VPS13C					AXL
ASPH	RPL19			IL10RA	PSMC6							AKNA	TOM1L1	USP25					JDP2		GSPT1					APOC1
STMN2	FBXL20			MAP3K8	MAPK1IP1L							STOM	MAP3K3	TIAM1					GPR65		MT2A					FPR1
TMEM65	EIF1			CD163	AP5M1							TRIM22	LRRC37A3	ITSN1					IL4R		MT1E					LINC00278
EEF1D	VMP1			SLC2A3	ARG2							AC090833.1	AMZ2	MT-ND2					MAF		CRLF3					BID
GRINA	USP32			KCTD12	TMED8							LMO2	MFSD11	MT-ND3					SLC7A5		CALCOCO2					TYMP
MAMDC2	RPL38			ARHGEF40	EML1							MS4A6A	TIMP2	MT-ND4L					AC133919.2		USP32					LINC01684
DENND5A	L3MBTL4			PYGL	PDIA3							MS4A4A	SS18	MT-ND4					FMNL1		MAP3K3					LINC01678
EMSY	SETBP1			GPR65	SNX1							CTSC	ARFGAP1	MT-ND5					CYBC1		SMURF2					ITGB2
NARS2	PLCB1			DEXI	SELENOS							CASP4	SAFB2						ABHD3		L3MBTL4
PAFAH1B2	RBM39			IL4R	GSPT1							IL10RA	ZNF439						MMP24OS		RNMT
APLP2	RPS15			MAF	AC008731.1							MAP3K8	GSK3A						MAFB		RPRD1A
FAM208B	RPL36			SLC7A5	KCTD13							TIGAR	LIPE-AS1						EBI3		RBM39
DCLRE1C	RPS28			AC133919.2	MAP1LC3B							CD163	RPL3						ZNF490		TSHZ3
PTEN	UBA52			ABHD3	PSMB6							SLC2A3	AGPAT3						TRMT1		LARGE1
RNLS	RPS19			MMP24OS	EIF4A1							KCTD12	PABPC4						BST2		TIAM1
TNKS2	RPL18			MAFB	RUNDC3A							ARHGEF40	MTFR1						JAK3		ITSN1
ZNF518A	FTL			EBI3	CALCOCO2							PYGL	AC066613.2						GRAMD1A		MT-ND2
WDR11	RPL13A			TRMT1	TOM1L1							JDP2	DEXI						AXL		MT-ND3
DCP1B	RPS11			BST2	LRRC37A3							GPR65							APOC1		MT-ND4L
YAF2	RPL28			JAK3	AMZ2							DEXI							CARD8		MT-ND4
ARID2	LARGE1			GRAMD1A	MFSD11							IL4R							FPR1		MT-ND5
ARHGEF25	TIAM1			HAMP	SS18							MAF							LINC00278
SLC35E3	ITSN1			FCGBP	ARFGAP1							SLC7A5							BID
CPSF6	PRMT2			AXL	SAFB2							AC133919.2							LIMK2
CCT2	MT-ND2			APOC1	ZNF439							FMNL1							TYMP
CAPS2	MT-ND3			CARD8	CALR							CYBC1							LINC01684
KRR1	MT-ND4			FPR1	TSHZ3							ABHD3							LINC01678
HSP90B1	MT-ND5			LINC00278	GSK3A							MMP24OS							ITGB2
CABP1	EEF1B2			BID	LIPE-AS1							MAFB
PSPC1	LAP3			LIMK2	ITSN1							EBI3
GTF3A				TYMP	MT-ND4L							TRMT1
HSPH1				LINC01684	PABPC4							BST2
AKAP11				LINC01678	AC006030.1							JAK3
FNDC3A				ITGB2	MTFR1							GRAMD1A
IRS2					AC066613.2							HAMP
ACIN1					ZNF490							FCGBP
PPP1R3E												AXL
FBXO33												APOC1
SOS2												CARD8
PSMC6												FPR1
MAPK1IP1L												LINC00278
AP5M1												BID
ARG2												LIMK2
TMED8												TYMP
AC007262.2												LINC01684
EML1												LINC01678
PDIA3												ITGB2
RPL4
CHSY1
SELENOS
GSPT1
AC008731.1
KCTD13
MAP1LC3B
SPNS2
PSMB6
EIF4A1
RPL23A
RPL23
RUNDC3A
CALCOCO2
TOM1L1
MAP3K3
LRRC37A3
AMZ2
MFSD11
TIMP2
PTPN2
RNMT
SS18
RPRD1A
ARFGAP1
SAFB2
ZNF439
CALR
TSHZ3
GSK3A
LIPE-AS1
RPL3
USP25
AGPAT3
MT-ND4L
PABPC4
DRAM2
AC006030.1
F13A1
MTFR1
TIGAR
JDP2
AC066613.2
CYBC1
ZNF490
TSPO
