# Supplementary material for: APOE and TREM2 regulate amyloid responsive microglia in Alzheimer’s disease
Source: Acta Neuropathol. Author manuscript; Available in PMC 2021 Oct 1. (PMC7520051; doi:10.1007/s00401-020-02200-3)
Supplement: Data S2 [file NIHMS1623526-supplement-Data_S2.xlsx]

## Sheet: Homeostatic_DE
Upregulated						Downregulated
scores	names	logfoldchanges	pvals	pvals_adj		scores	names	logfoldchanges	pvals	pvals_adj
9.57558	FRMD4A	1.24474	1.01288e-21	6.69082e-18		-12.6477	NEAT1	-2.31254	1.15128e-36	3.04204e-32
8.03139	SFMBT2	1.43393	9.63704e-16	3.183e-12		-11.58	SLC26A3	-2.32885	5.20182e-31	6.87239e-27
7.49942	AC120193.1	1.50475	6.41016e-14	1.88195e-10		-10.7868	FKBP5	-3.54555	3.97205e-27	3.49845e-23
7.4319	AC068992.1	4.26255	1.07046e-13	2.82847e-10		-9.4206	DPYD	-3.07494	4.48514e-21	2.37022e-17
7.25297	AC008691.1	3.20875	4.07732e-13	9.7941e-10		-8.90155	SLC1A3	-1.4971	5.50722e-19	2.42529e-15
7.11945	CD83	4.75003	1.08361e-12	2.38601e-09		-8.46716	APOE	-2.0324	2.51445e-17	9.49132e-14
7.04452	MCF2L2	1.87508	1.861e-12	3.78254e-09		-6.5938	RASGEF1B	-1.72176	4.28696e-11	7.55163e-08
6.88575	DOCK4	0.706672	5.74832e-12	1.08491e-08		-6.19845	SSH2	-1.30007	5.70212e-10	8.86278e-07
6.46054	SRGN	1.91064	1.04329e-10	1.72293e-07		-6.08863	MT-ND2	-1.52688	1.13883e-09	1.67174e-06
6.06523	SYT1	1.47066	1.31764e-09	1.83242e-06		-5.74472	RPS19	-2.07149	9.2074e-09	1.10585e-05
5.88944	OLR1	2.09116	3.875e-09	5.11946e-06		-5.7461	MT-CO2	-1.2954	9.13268e-09	1.10585e-05
5.69543	AP003481.1	2.87867	1.23062e-08	1.40112e-05		-5.54756	MT-ND4	-1.31851	2.89685e-08	2.90861e-05
5.6897	STMN1	2.31331	1.27264e-08	1.40112e-05		-5.53735	SPP1	-1.30116	3.07086e-08	2.90861e-05
5.64403	CSF2RA	1.62495	1.66117e-08	1.75573e-05		-5.5367	AC074327.1	-1.58892	3.08221e-08	2.90861e-05
5.52205	CCL3	5.73157	3.35062e-08	3.05288e-05		-5.50831	MT-ATP6	-1.25639	3.62298e-08	3.191e-05
5.32472	TMSB4X	0.747417	1.01108e-07	7.85758e-05		-5.49461	MT-ND3	-1.06014	3.91581e-08	3.33766e-05
5.18038	CCK	2.65993	2.21429e-07	0.000162523		-5.4118	VSIG4	-2.65902	6.23954e-08	5.15211e-05
5.12636	RASGEF1C	1.99395	2.95405e-07	0.000210959		-5.37565	ACSL1	-3.76773	7.63077e-08	6.10993e-05
4.8924	SYNDIG1	1.10396	9.96131e-07	0.000674892		-5.21119	TLR2	-2.7111	1.87632e-07	0.000141652
4.77754	ATP1B1	1.95197	1.77457e-06	0.00117224		-4.96767	ARHGAP26	-1.06132	6.77616e-07	0.000471175
4.41678	CH25H	3.69223	1.00182e-05	0.00540226		-4.76728	ZEB2	-1.10672	1.86729e-06	0.0012034
4.34616	FAM118A	3.08303	1.38539e-05	0.0071777		-4.75099	FTL	-1.03221	2.02418e-06	0.00127345
4.13815	ST6GAL1	0.585227	3.50123e-05	0.0165202		-4.67413	TMEM163	-2.23207	2.95202e-06	0.00181398
4.07063	CX3CR1	1.38506	4.68859e-05	0.0206477		-4.59283	SRGAP1	-1.44788	4.3728e-06	0.00262597
4.02759	APBB1IP	0.590558	5.63517e-05	0.0236346		-4.5366	SCIN	-2.1661	5.71681e-06	0.00335678
3.90553	ST6GALNAC3	0.902219	9.40199e-05	0.0376407		-4.53057	RPL13	-1.40905	5.8825e-06	0.00337898
3.89178	GAPDH	1.03739	9.951e-05	0.0392441		-4.51381	PAG1	-1.5623	6.36736e-06	0.00357967
3.85021	CD74	0.548073	0.000118018	0.0454973		-4.50894	C1QA	-1.373	6.51522e-06	0.00358649
						-4.39515	FYB1	-1.03721	1.10696e-05	0.00584982
						-4.30704	RNF149	-1.77528	1.65452e-05	0.00840721
						-4.28007	SPTLC2	-1.55274	1.86834e-05	0.00931458
						-4.20316	CELF2	-0.922153	2.63211e-05	0.0128793
						-4.15896	RUNX1	-1.02075	3.19704e-05	0.0153592
						-4.12755	MT-CYB	-1.03709	3.66653e-05	0.0169966
						-4.12057	MARCH1	-1.07515	3.7794e-05	0.0172178
						-4.08692	SLC11A1	-1.855	4.37142e-05	0.0195773
						-4.04556	FMN1	-1.26712	5.21991e-05	0.0223034
						-4.04495	HAMP	-2.35769	5.23337e-05	0.0223034
						-4.01531	RBM47	-1.17204	5.93678e-05	0.0245105
						-3.9992	SKAP2	-1.2714	6.35581e-05	0.0258368
						-3.84857	MS4A6A	-1.55419	0.00011881	0.0454973

## Sheet: ARM_DE
Upregulated						Downregulated
scores	names	logfoldchanges	pvals	pvals_adj		scores	names	logfoldchanges	pvals	pvals_adj
15.3841	TMEM163	2.95387	2.09296e-53	2.76511e-49		-20.0458	FRMD4A	-1.64297	2.19667e-89	5.80425e-85
9.86368	CD163	2.90329	5.9815e-23	1.21576e-19		-14.8412	DOCK4	-1.04909	7.93565e-50	6.98946e-46
9.43266	SPP1	1.08833	3.99823e-21	7.54609e-18		-12.5737	SYNDIG1	-1.94247	2.94683e-36	1.9466e-32
9.42376	MT-ND3	0.988644	4.35204e-21	7.66626e-18		-12.5336	HS3ST4	-1.55026	4.88613e-36	2.58212e-32
9.17812	MT-CO3	0.932869	4.3868e-20	6.81838e-17		-12.4764	SORL1	-1.46836	1.00475e-35	4.42477e-32
8.89025	ACSL1	1.74921	6.09725e-19	8.95042e-16		-11.0524	SFMBT2	-1.2554	2.13496e-28	8.05888e-25
8.59757	GOLGA4	1.42162	8.14248e-18	1.0494e-14		-10.8345	OXR1	-1.3758	2.36366e-27	7.80232e-24
8.59481	SH3RF3	1.11338	8.34027e-18	1.0494e-14		-10.8237	ANKRD44	-1.22744	2.65757e-27	7.80232e-24
8.42171	MT-CO2	0.939405	3.7103e-17	4.26249e-14		-10.4073	LINC02232	-1.72142	2.29699e-25	6.06933e-22
8.3571	HIST2H2BF	1.58839	6.4281e-17	7.07707e-14		-10.2367	LRMDA	-0.733116	1.35769e-24	3.26129e-21
8.27022	DPYD	1.03112	1.33713e-16	1.41324e-13		-9.89155	CSGALNACT1	-1.71844	4.52947e-23	9.97351e-20
7.97727	HAMP	1.68789	1.49604e-15	1.52038e-12		-9.2159	ARHGAP24	-0.755659	3.08671e-20	5.0975e-17
7.9517	CD14	1.28273	1.83975e-15	1.80043e-12		-8.79191	ELMO1	-0.856244	1.47033e-18	2.04477e-15
7.7024	MT-ND4	0.825131	1.33531e-14	1.2601e-11		-8.42739	DOCK8	-0.844233	3.5346e-17	4.24522e-14
7.61886	RBM47	1.03052	2.55921e-14	2.33179e-11		-7.52367	FAM149A	-1.94546	5.32594e-14	4.53959e-11
7.56841	BACH1	1.05457	3.77807e-14	3.3276e-11		-7.50044	MAML3	-0.801218	6.36036e-14	5.25187e-11
7.24859	PTPN2	1.43148	4.21146e-13	3.17941e-10		-7.32521	PLXDC2	-0.348061	2.38519e-13	1.90982e-10
7.06993	MT-ATP6	0.775406	1.55017e-12	1.0779e-09		-7.30186	ST6GALNAC3	-1.08093	2.83812e-13	2.20563e-10
7.00604	FAM129A	1.5764	2.45163e-12	1.66101e-09		-7.09838	SDK1	-1.38327	1.26231e-12	9.26498e-10
6.94058	KCNIP4	0.995687	3.905e-12	2.57955e-09		-7.07943	ARHGAP15	-0.715357	1.44753e-12	1.03374e-09
6.92578	HSP90B1	1.7599	4.33568e-12	2.79419e-09		-6.79005	ARHGAP22	-0.996049	1.12091e-11	6.88788e-09
6.89893	VSIG4	1.20461	5.23964e-12	3.29636e-09		-6.69116	ZBTB20	-0.853882	2.21402e-11	1.30497e-08
6.69061	MT-CYB	0.814113	2.22245e-11	1.30497e-08		-6.61415	FOXP2	-1.31801	3.73693e-11	2.10087e-08
6.64889	MT-CO1	0.769591	2.9532e-11	1.69635e-08		-6.54548	AC120193.1	-0.828676	5.93065e-11	3.13411e-08
6.60595	MARCH1	0.794368	3.94962e-11	2.17418e-08		-6.47301	CSF2RA	-1.38084	9.60724e-11	4.97749e-08
6.58616	FNDC3B	1.36534	4.51354e-11	2.4339e-08		-6.23918	BNC2	-0.987747	4.39861e-10	2.07544e-07
6.41929	RNF149	1.09703	1.36908e-10	6.95676e-08		-6.00352	KCNIP1	-1.79067	1.9308e-09	8.64705e-07
6.36084	F13A1	3.02346	2.00648e-10	1.00032e-07		-5.9749	ABCC4	-1.10782	2.30226e-09	1.01388e-06
6.3037	FMN1	0.911147	2.90622e-10	1.42206e-07		-5.92383	MEF2C	-0.366127	3.14535e-09	1.36245e-06
6.29592	MT-ND1	0.866479	3.05589e-10	1.4681e-07		-5.91607	DLEU7-AS1	-1.51734	3.2973e-09	1.40524e-06
6.23002	ARHGAP26	0.626267	4.6637e-10	2.16191e-07		-5.87855	LDLRAD4	-0.628306	4.13872e-09	1.70871e-06
6.21692	HSPA5	1.73362	5.07007e-10	2.30977e-07		-5.76037	NHSL1	-1.56481	8.39292e-09	3.41179e-06
5.88416	SLC11A1	1.06716	4.00082e-09	1.678e-06		-5.70088	ABR	-0.686375	1.19189e-08	4.70049e-06
5.75522	SLC1A3	0.528493	8.65278e-09	3.46413e-06		-5.6952	GRID2	-1.13491	1.23226e-08	4.78824e-06
5.6703	HSP90AA1	0.978099	1.42545e-08	5.44172e-06		-5.66837	CYFIP1	-0.944365	1.44162e-08	5.44172e-06
5.61749	PAG1	0.859483	1.93755e-08	7.2107e-06		-5.55727	ITPR2	-0.484349	2.74023e-08	9.9185e-06
5.58594	RUNX1	0.650931	2.32438e-08	8.53015e-06		-5.53733	P2RY12	-0.93076	3.07118e-08	1.09662e-05
5.52082	CHN1	1.09144	3.37421e-08	1.17312e-05		-5.52868	AKT3	-0.915154	3.22656e-08	1.13674e-05
5.48483	FCGR1A	1.18588	4.13874e-08	1.42023e-05		-5.41693	KCNMB1	-1.85613	6.06325e-08	2.02796e-05
5.43361	SCIN	0.982599	5.52268e-08	1.87084e-05		-5.40752	AC044781.1	-1.5265	6.39024e-08	2.11062e-05
5.27307	SLC26A3	0.610189	1.34157e-07	4.32297e-05		-5.34762	MEF2A	-0.439367	8.91169e-08	2.90708e-05
5.251	ANK2	0.992737	1.51272e-07	4.81573e-05		-5.20457	RASGEF1C	-1.8009	1.94447e-07	6.04457e-05
5.21446	MT-ND2	0.638374	1.84358e-07	5.79915e-05		-5.02581	ATM	-0.777127	5.01307e-07	0.000148832
5.17846	TGFBR1	0.760275	2.23722e-07	6.87373e-05		-5.0088	RASAL2	-0.956759	5.4772e-07	0.000160805
5.06676	MS4A6A	0.875069	4.04643e-07	0.000122895		-4.98339	BLNK	-0.995479	6.24801e-07	0.000179447
5.05525	CHST11	0.520359	4.29817e-07	0.000129058		-4.97147	MED13L	-0.539088	6.64465e-07	0.000188787
4.99951	ERC2	1.17866	5.74755e-07	0.000166887		-4.82003	AC008691.1	-2.67815	1.43537e-06	0.000383097
4.9372	SYT1	0.782903	7.92542e-07	0.00022278		-4.77388	INPP5D	-0.667731	1.80706e-06	0.000477479
4.92255	RBFOX1	0.803406	8.54253e-07	0.000237599		-4.75846	ADAM28	-0.559452	1.95073e-06	0.000510339
4.915	TRPS1	0.934488	8.87804e-07	0.000244359		-4.7427	FOXN3	-0.425266	2.10887e-06	0.0005463
4.82984	C1QA	0.685685	1.3664e-06	0.000368412		-4.65998	SH3KBP1	-0.712417	3.16236e-06	0.000780925
4.82984	RBMS1	1.19824	1.3664e-06	0.000368412		-4.63448	DSCAM	-0.90926	3.57834e-06	0.000875469
4.73105	SCFD2	1.0277	2.23361e-06	0.000572996		-4.62326	PDE3B	-0.91502	3.77747e-06	0.000915708
4.72791	RBPJ	0.942107	2.26845e-06	0.000576338		-4.58718	SLC8A1	-0.424794	4.49284e-06	0.00105995
4.71855	ANKS1A	0.782047	2.37528e-06	0.000597733		-4.53646	ST6GAL1	-0.437662	5.72062e-06	0.00133766
4.68732	CALR	1.39729	2.76803e-06	0.000689997		-4.47627	XACT	-2.73501	7.59582e-06	0.00174525
4.60874	C9orf84	1.35391	4.05123e-06	0.000973141		-4.45669	FHIT	-0.484061	8.32345e-06	0.00189595
4.59791	ACER3	0.913037	4.26755e-06	0.00101587		-4.4507	FTH1	-0.503147	8.55924e-06	0.001933
4.53421	SAT1	0.548203	5.78188e-06	0.00134013		-4.43419	AOAH	-0.64489	9.24208e-06	0.00206952
4.38768	CSMD1	0.833583	1.14567e-05	0.00252268		-4.38993	PRKN	-0.808354	1.13389e-05	0.00251772
4.35135	FAM157C	1.39637	1.35304e-05	0.00293044		-4.3848	RASSF8	-0.822836	1.16092e-05	0.00253512
4.34231	NRG3	0.870497	1.40995e-05	0.00302887		-4.26577	SMAP2	-0.854833	1.99209e-05	0.00417755
4.33247	ETV6	0.565225	1.47447e-05	0.00314194		-4.26249	PKN2	-0.7154	2.02164e-05	0.00420612
4.26701	CPEB4	0.905107	1.98112e-05	0.00417755		-4.23135	CPED1	-0.874118	2.3229e-05	0.00479515
4.22795	TBC1D14	0.932669	2.35836e-05	0.00483061		-4.14317	TBXAS1	-0.45351	3.42536e-05	0.00685669
4.17476	NAMPT	2.05592	2.98294e-05	0.00606294		-4.09811	A2M	-0.685098	4.16531e-05	0.00827519
4.16152	CTSB	0.658212	3.16139e-05	0.00637659		-4.09263	RAD51B	-0.653242	4.26515e-05	0.00835951
4.0906	ANKS1B	1.04902	4.30267e-05	0.00835951		-4.09185	PLCL1	-1.46843	4.2794e-05	0.00835951
4.01946	EPB41L3	0.801615	5.83328e-05	0.011169		-4.07829	CCND3	-1.17207	4.53678e-05	0.00875002
3.90715	NRGN	1.09149	9.33914e-05	0.017378		-4.00933	FAM177B	-0.829453	6.0892e-05	0.0115752
3.88897	GRB2	0.693536	0.00010067	0.0184722		-4.00142	APPL2	-1.08302	6.29628e-05	0.0118833
3.86042	EPS15	0.728309	0.000113191	0.0204852		-3.97155	SRGAP2B	-0.49062	7.14079e-05	0.0133816
3.85769	CD163L1	1.55789	0.000114463	0.0205745		-3.89584	ATP8B4	-0.469242	9.78604e-05	0.0180823
3.82798	HSPA1A	0.880356	0.000129197	0.0227585		-3.88452	CARD11	-1.39002	0.000102531	0.0186839
3.80149	VMP1	0.742234	0.000143828	0.025168		-3.8333	CX3CR1	-0.904412	0.000126435	0.0225729
3.79828	SRGAP1	0.536523	0.000145706	0.0253289		-3.8313	TIAM1	-1.03547	0.00012747	0.022605
3.7714	CADM2	0.629793	0.000162337	0.0280355		-3.76289	MIS18BP1	-1.1472	0.000167963	0.0287077
3.76223	NRXN3	0.886152	0.000168402	0.0287077		-3.74551	FMNL3	-0.968778	0.00018003	0.0301072
3.7546	LARGE1	1.10148	0.000173622	0.0294077		-3.72247	PGM5	-1.32292	0.000197283	0.032785
3.75288	ESF1	0.835431	0.000174815	0.0294213		-3.70845	ZFHX3	-0.495625	0.000208532	0.0344377
3.64724	CTSC	0.863158	0.000265067	0.0424311		-3.70526	TANC2	-0.579892	0.000211175	0.0346576
3.64425	PTPRE	0.510701	0.000268175	0.0424311		-3.7011	GLDN	-0.905336	0.000214666	0.035013
3.63368	CNTNAP2	0.688715	0.000279403	0.0439445		-3.68795	TMEM156	-1.03618	0.000226067	0.0366464
3.61406	LSAMP	0.675656	0.000301444	0.0468533		-3.68604	PSMA1	-1.41063	0.000227769	0.0366972
3.60313	ZFAND3	0.449767	0.000314409	0.0485826		-3.64497	CPVL	-0.969158	0.00026742	0.0424311
3.60095	MTSS1	0.761067	0.000317052	0.0487061		-3.62699	TLN2	-0.820609	0.000286747	0.0448326
3.59774	AC133919.2	1.70285	0.000320995	0.0490269

## Sheet: Motile_DE
Upregulated						Downregulated
scores	names	logfoldchanges	pvals	pvals_adj		scores	names	logfoldchanges	pvals	pvals_adj
17.6264	FRMD4A	1.43279	1.5445e-69	4.08103e-65		-13.7158	TMEM163	-3.23318	8.16418e-43	5.39305e-39
14.7212	HS3ST4	1.71941	4.71548e-49	6.22986e-45		-10.7707	TMSB4X	-1.07448	4.73265e-27	8.93219e-24
14.0083	DOCK4	0.959866	1.38735e-44	1.22193e-40		-10.0577	SPP1	-1.18145	8.49387e-24	1.40271e-20
13.501	OXR1	1.64391	1.54329e-41	8.15569e-38		-9.48771	CD14	-1.67046	2.36153e-21	3.4666e-18
13.1958	LRMDA	0.986639	9.27667e-40	4.08529e-36		-9.48181	HAMP	-2.3989	2.49897e-21	3.47528e-18
12.8092	ARHGAP24	0.998497	1.45564e-37	5.49462e-34		-9.17178	MT-CO3	-0.917629	4.65276e-20	5.85427e-17
12.4241	SORL1	1.37155	1.93471e-35	6.3901e-32		-8.68249	FTL	-0.912223	3.87206e-18	4.26297e-15
12.0509	CSGALNACT1	1.91262	1.9192e-33	5.63456e-30		-8.4308	SYT1	-1.44678	3.43315e-17	3.35979e-14
12.0332	PLXDC2	0.534928	2.37786e-33	6.28301e-30		-8.21571	CD163	-3.08507	2.1091e-16	1.99032e-13
11.6783	SYNDIG1	1.64228	1.64472e-31	3.95078e-28		-7.73287	RPLP2	-1.51401	1.05146e-14	8.6821e-12
11.0076	ANKRD44	1.18373	3.51408e-28	7.73772e-25		-7.67339	PLEKHA7	-1.56511	1.67503e-14	1.3412e-11
10.879	LINC02232	1.63992	1.45124e-27	2.9497e-24		-7.62971	HSPA5	-2.72685	2.35278e-14	1.75812e-11
10.3466	ELMO1	0.963177	4.33529e-25	7.63675e-22		-7.6274	KCNIP4	-1.14455	2.39534e-14	1.75812e-11
9.4967	DOCK8	0.877555	2.16653e-21	3.36742e-18		-7.40184	MT-ND3	-0.774226	1.34312e-13	9.09979e-11
9.19781	SFMBT2	0.967933	3.65319e-20	4.82641e-17		-7.3977	HSP90AA1	-1.36353	1.38567e-13	9.15338e-11
9.07035	ARHGAP15	0.884102	1.18633e-19	1.42484e-16		-7.3341	C1QB	-0.888577	2.23216e-13	1.43855e-10
8.70192	FAM149A	1.94678	3.26314e-18	3.74878e-15		-7.23576	RBFOX1	-1.24338	4.62945e-13	2.91247e-10
8.54537	MAML3	0.893566	1.28122e-17	1.32506e-14		-7.20919	TMSB10	-1.04843	5.62838e-13	3.45857e-10
8.54335	NEAT1	0.665673	1.30385e-17	1.32506e-14		-7.15234	FTH1	-0.917837	8.53106e-13	5.00925e-10
8.09878	MED13L	0.870646	5.55147e-16	5.05816e-13		-7.14293	GAPDH	-1.31936	9.13654e-13	5.24815e-10
7.88412	NHSL1	1.90669	3.16753e-15	2.78985e-12		-7.0283	HSP90B1	-2.12979	2.09062e-12	1.15084e-09
7.75792	SDK1	1.386	8.63357e-15	7.35886e-12		-6.97891	PTPN2	-1.51573	2.97473e-12	1.60411e-09
7.65346	LDLRAD4	0.787607	1.95649e-14	1.52048e-11		-6.96894	MT-CO1	-0.801783	3.1933e-12	1.68753e-09
7.52742	FOXP2	1.38437	5.17533e-14	3.69589e-11		-6.93579	ACTB	-0.900453	4.03972e-12	2.05272e-09
7.40738	ZBTB20	0.922683	1.28822e-13	8.95752e-11		-6.84524	SAT1	-0.837889	7.63467e-12	3.80624e-09
7.17582	BNC2	1.07142	7.18755e-13	4.31629e-10		-6.64383	ACSL1	-1.42457	3.05629e-11	1.41678e-08
7.06291	GRID2	1.32694	1.63056e-12	9.16689e-10		-6.58505	HIST2H2BF	-1.34919	4.54725e-11	2.03648e-08
6.95962	PDE3B	1.29455	3.41181e-12	1.76765e-09		-6.49256	RPL10	-1.0756	8.43904e-11	3.71641e-08
6.77839	ADAM28	0.773379	1.21519e-11	5.94608e-09		-6.41064	EIF1	-1.30428	1.44913e-10	6.27709e-08
6.70119	ARHGAP22	0.930265	2.06725e-11	9.93147e-09		-6.35898	SH3RF3	-0.864391	2.03092e-10	8.65531e-08
6.66021	MEF2A	0.531547	2.73441e-11	1.2902e-08		-6.34562	VSIG4	-1.19209	2.21532e-10	9.29131e-08
6.60863	FHIT	0.709683	3.879e-11	1.76715e-08		-6.23461	FAM129A	-1.55413	4.52908e-10	1.86987e-07
6.18452	KCNIP1	1.60337	6.22912e-10	2.49382e-07		-6.18724	FCGR1A	-1.4676	6.12257e-10	2.48887e-07
6.13492	ITPR2	0.498541	8.52044e-10	3.26284e-07		-6.16441	RPL11	-1.30713	7.07445e-10	2.78997e-07
5.96498	AKT3	0.936182	2.44665e-09	8.6197e-07		-6.14816	CHN1	-1.31361	7.8387e-10	3.04591e-07
5.77722	CCND3	1.50959	7.59432e-09	2.47734e-06		-6.12651	TUBA1B	-1.20865	8.98267e-10	3.3907e-07
5.72186	ST6GALNAC3	0.798021	1.05362e-08	3.31427e-06		-6.08866	C1QA	-0.894579	1.13862e-09	4.23742e-07
5.66734	MALAT1	0.135259	1.45027e-08	4.40467e-06		-6.03315	MT-ND1	-0.860883	1.60793e-09	5.90087e-07
5.66474	BMP2K	0.582238	1.47244e-08	4.42118e-06		-6.00548	GOLGA4	-1.0544	1.90763e-09	6.90484e-07
5.63864	TANC2	0.843856	1.71398e-08	5.08859e-06		-5.98718	SIK3	-0.828447	2.13508e-09	7.62368e-07
5.60611	ABCC4	0.975668	2.06927e-08	6.00839e-06		-5.94463	RPS27A	-1.13921	2.77079e-09	9.63325e-07
5.58694	TBXAS1	0.603375	2.31106e-08	6.56614e-06		-5.91761	MT-CO2	-0.688792	3.26647e-09	1.12091e-06
5.53786	MEF2C	0.3483	3.06183e-08	8.34049e-06		-5.8957	RPL19	-1.39702	3.73096e-09	1.26389e-06
5.23211	ATM	0.757318	1.67583e-07	3.98922e-05		-5.88429	ANK2	-1.18672	3.99776e-09	1.33713e-06
5.17885	CELF2	0.363533	2.23261e-07	5.22055e-05		-5.7949	RPS23	-1.2998	6.83623e-09	2.25792e-06
5.17345	FOXN3	0.455106	2.29806e-07	5.32646e-05		-5.74344	HSPA1A	-1.51051	9.27728e-09	2.98943e-06
5.13242	DLEU7-AS1	1.1685	2.8604e-07	6.57219e-05		-5.73145	RPS24	-1.44012	9.95775e-09	3.17004e-06
5.10355	ABR	0.594048	3.33344e-07	7.59306e-05		-5.6954	RPL37A	-1.28122	1.23084e-08	3.82618e-06
5.01255	P2RY12	0.800154	5.3714e-07	0.000118274		-5.66872	MT-ND4	-0.629239	1.43871e-08	4.40467e-06
4.95945	FKBP5	0.560896	7.06929e-07	0.000151863		-5.6148	RPS6	-1.38046	1.96789e-08	5.7775e-06
4.87608	GLDN	1.13284	1.08213e-06	0.000226929		-5.59282	CALR	-1.95438	2.23417e-08	6.41667e-06
4.77584	SLC8A1	0.400319	1.78962e-06	0.00036943		-5.57914	BACH1	-0.808667	2.41714e-08	6.79447e-06
4.76014	AC044781.1	1.17886	1.93463e-06	0.000395761		-5.55934	MT-ATP6	-0.653419	2.70791e-08	7.5317e-06
4.75546	PRKAG2	1.24495	1.97991e-06	0.000399352		-5.54417	RPS20	-1.17131	2.95347e-08	8.12912e-06
4.68289	AC074327.1	0.580835	2.82864e-06	0.000541603		-5.52645	TPT1	-1.20542	3.26776e-08	8.81061e-06
4.67116	FAM177B	0.918261	2.99506e-06	0.000569341		-5.52168	RPS11	-1.38879	3.3577e-08	8.96168e-06
4.66832	SMAP2	0.892907	3.03677e-06	0.000573147		-5.50295	CLU	-1.1387	3.73495e-08	9.86885e-06
4.65871	RASSF8	0.822176	3.18199e-06	0.000592096		-5.48074	FMN1	-0.829105	4.23539e-08	1.10804e-05
4.61202	IMMP2L	0.649516	3.98781e-06	0.000726688		-5.44624	RPL41	-0.931255	5.14464e-08	1.33161e-05
4.6091	KCNMB1	1.34248	4.0441e-06	0.000731898		-5.44465	RPL32	-1.21238	5.19079e-08	1.33161e-05
4.58981	SRGAP2B	0.546973	4.4364e-06	0.000797435		-5.41895	HLA-DRB1	-1.05691	5.99486e-08	1.5231e-05
4.58746	L3MBTL4	0.943802	4.48683e-06	0.00080105		-5.40316	SNAP25	-1.46228	6.54779e-08	1.64774e-05
4.54835	PRKN	0.79829	5.40687e-06	0.000952437		-5.38269	MARCH1	-0.657563	7.33812e-08	1.8292e-05
4.48795	FOXP1	0.573245	7.19104e-06	0.00123382		-5.3242	RPS8	-0.971952	1.014e-07	2.48082e-05
4.45817	CSF2RA	0.866427	8.26636e-06	0.00139239		-5.32562	ERC2	-1.38352	1.0061e-07	2.48082e-05
4.45696	XACT	2.09762	8.31291e-06	0.00139239		-5.32251	FNDC3B	-1.18275	1.02344e-07	2.48095e-05
4.43274	RASAL2	0.794484	9.30441e-06	0.00154623		-5.23667	RPL31	-1.18433	1.63504e-07	3.92752e-05
4.38633	JAZF1	0.522154	1.15277e-05	0.00188022		-5.21304	CSMD1	-1.05728	1.85769e-07	4.38265e-05
4.3782	CYFIP1	0.690176	1.19666e-05	0.00192801		-5.09144	CNTNAP2	-1.03057	3.55363e-07	8.02543e-05
4.34167	SRGAP2	0.385231	1.41407e-05	0.00221088		-5.08397	NRG3	-1.11525	3.69625e-07	8.27679e-05
4.3354	N4BP2L2	0.434555	1.45492e-05	0.00226138		-5.07342	RPS27	-1.48769	3.90722e-07	8.67567e-05
4.32002	RNF130	0.640369	1.56017e-05	0.00241079		-5.00544	NRXN3	-1.29215	5.57334e-07	0.000121706
4.31566	CPED1	0.843017	1.59128e-05	0.00244456		-4.96494	RPS2	-0.915642	6.87221e-07	0.00014884
4.30884	BLNK	0.805131	1.6411e-05	0.00250653		-4.91572	CADM2	-0.845498	8.84567e-07	0.000188491
4.22136	RAD51B	0.653447	2.42834e-05	0.00358458		-4.8836	RPS15	-0.854943	1.04168e-06	0.000220195
4.12954	SSH2	0.334564	3.6349e-05	0.00521983		-4.81391	IPCEF1	-0.665937	1.48007e-06	0.000307936
4.10298	NIPBL	0.57474	4.07864e-05	0.00579408		-4.75884	RBM47	-0.684304	1.94713e-06	0.000395761
4.08615	AOAH	0.584602	4.38596e-05	0.00616437		-4.74704	LSAMP	-0.938414	2.06419e-06	0.000413198
4.0514	MIS18BP1	1.11682	5.09123e-05	0.0070803		-4.73926	TRPS1	-0.938785	2.14502e-06	0.000426149
4.03512	INPP5D	0.52336	5.45743e-05	0.0075105		-4.72919	RPL8	-1.13005	2.25414e-06	0.000444487
4.00531	CPVL	1.00181	6.19365e-05	0.00843582		-4.71754	NRGN	-1.47795	2.38716e-06	0.00046723
4.0028	SERPINE1	3.359	6.2596e-05	0.00848192		-4.71417	RPL15	-1.0202	2.42702e-06	0.000471538
3.95329	PLCL1	1.24298	7.70823e-05	0.0102349		-4.68915	FCER1G	-1.26777	2.74347e-06	0.000529129
3.9126	LHFPL2	0.566079	9.13081e-05	0.0119437		-4.66302	MT-CYB	-0.586497	3.11603e-06	0.000583936
3.85832	CARD11	1.20292	0.000114168	0.014644		-4.65502	SLC11A1	-0.90066	3.23942e-06	0.000598568
3.828	SDCCAG8	0.462814	0.000129187	0.0163325		-4.62548	CST3	-0.709175	3.73736e-06	0.000685779
3.82617	FGD4	0.422146	0.00013015	0.016376		-4.56468	F13A1	-2.58781	5.0027e-06	0.000887156
3.82343	PSMA1	1.27855	0.000131609	0.016481		-4.54209	ZFP36L1	-0.714294	5.57e-06	0.000974676
3.79265	PELI1	0.707526	0.000149046	0.0184894		-4.53303	HLA-DRA	-0.683877	5.81428e-06	0.00101073
3.77221	TBC1D5	0.42164	0.000161808	0.019775		-4.50977	RPL38	-1.18526	6.48976e-06	0.00112078
3.71504	PGM5	1.16386	0.00020317	0.0242912		-4.46253	SRGN	-0.910543	8.09994e-06	0.0013808
3.70452	ZFP36L2	1.005	0.000211792	0.025208		-4.45663	RPL35	-0.882094	8.32599e-06	0.00139239
3.68326	FMNL3	0.880533	0.000230273	0.0272848		-4.42363	FAU	-0.993052	9.70539e-06	0.00160278
3.68058	PNISR	0.527645	0.000232701	0.0274494		-4.39344	ATP1B1	-1.42294	1.11572e-05	0.0018311
3.6756	DSCAM	0.68272	0.000237292	0.0278666		-4.38029	RPL23	-1.79059	1.18521e-05	0.00192128
3.67146	TLN2	0.788519	0.000241172	0.0281968		-4.37299	RNF149	-0.787431	1.22554e-05	0.00196257
3.65997	APPL2	0.915962	0.000252244	0.0293615		-4.35821	UQCRB	-1.29286	1.31131e-05	0.00208728
3.63148	RASGEF1C	1.05744	0.000281797	0.0322334		-4.35546	SCFD2	-1.0017	1.32786e-05	0.00210096
3.6231	DOCK10	0.378394	0.00029109	0.0331528		-4.34499	RPLP1	-0.811866	1.39283e-05	0.00219064
3.61277	PALD1	0.676065	0.00030294	0.0340621		-4.30499	HSP90AB1	-1.03949	1.66993e-05	0.00253589
3.59399	ZFHX3	0.472213	0.000325652	0.035853		-4.28633	RPL27A	-0.894498	1.81651e-05	0.00274272
3.58609	DLEU2	0.488935	0.000335671	0.0365469		-4.28428	RPL7	-1.29467	1.83331e-05	0.00275236
3.5583	TIAM1	0.902445	0.000373259	0.040092		-4.25758	PTPRD	-0.815477	2.06655e-05	0.003085
3.54682	EPB41L2	0.289224	0.000389917	0.041551		-4.25066	RPL34	-0.873026	2.13137e-05	0.00316388
3.51204	PADI2	0.775387	0.000444674	0.0464412		-4.20807	TGFBR1	-0.627108	2.57565e-05	0.00378091
3.50836	FYB1	0.317549	0.000450879	0.0469021		-4.19152	CD63	-1.10428	2.77088e-05	0.00404502
3.50732	RCSD1	0.657881	0.000452637	0.0469021		-4.16785	OPCML	-1.09515	3.07483e-05	0.00446408
3.49772	TTC7A	0.859351	0.00046926	0.0482462		-4.14009	RPL10A	-1.14932	3.47174e-05	0.00501277
3.48866	ARL15	0.539621	0.000485445	0.0495248		-4.12725	RPL14	-1.11673	3.67123e-05	0.00524351
						-4.08706	FAM157C	-1.47953	4.3687e-05	0.00616437
						-4.05159	SPARCL1	-1.0083	5.08704e-05	0.0070803
						-4.04468	DPYD	-0.495916	5.23945e-05	0.00724828
						-4.02339	PAG1	-0.632064	5.73656e-05	0.00785374
						-3.98489	RPS4X	-1.40369	6.75118e-05	0.00910135
						-3.97504	ANKS1B	-1.10075	7.03675e-05	0.00943818
						-3.95606	ACER3	-0.808954	7.61947e-05	0.0101681
						-3.94183	RPL28	-0.770129	8.08614e-05	0.010683
						-3.91506	EPB41L3	-0.811694	9.03836e-05	0.0118816
						-3.88341	DLGAP1	-1.06378	0.000103	0.0134068
						-3.86928	STAB1	-1.31634	0.000109158	0.0140752
						-3.86918	LRRTM4	-0.917004	0.000109201	0.0140752
						-3.84652	EIF4A2	-0.952115	0.000119806	0.015293
						-3.83703	ADGRB3	-0.719115	0.000124529	0.0158194
						-3.81885	RPL13A	-0.713029	0.000134073	0.0167105
						-3.77929	COX4I1	-1.18241	0.000157277	0.0194193
						-3.77274	RPS18	-1.32078	0.000161465	0.019775
						-3.77129	BCL6	-1.9648	0.000162403	0.019775
						-3.76193	RPL6	-1.03761	0.000168609	0.0204365
						-3.75978	PABPC1	-0.645165	0.00017006	0.0205183
						-3.75547	MS4A6A	-0.667631	0.000173014	0.0207798
						-3.64266	FGF14	-1.04527	0.000269839	0.0312717
						-3.63854	NAMPT	-2.16152	0.000274189	0.0316371
						-3.63158	CPEB4	-0.808377	0.000281692	0.0322334
						-3.62195	C1QC	-0.59694	0.000292394	0.0331584
						-3.61349	TXNRD1	-0.785898	0.000302097	0.0340621
						-3.61034	ZFAND3	-0.462678	0.000305795	0.0342374
						-3.60786	PTPRE	-0.529568	0.000308733	0.0344204
						-3.60155	TBC1D14	-0.8269	0.000316324	0.0351186
						-3.59782	AMBRA1	-0.77435	0.000320897	0.0354773
						-3.58575	CALM3	-1.59509	0.000336105	0.0365469
						-3.58689	SCIN	-0.672048	0.00033465	0.0365469
						-3.57783	ETV6	-0.486034	0.000346456	0.0375181
						-3.57292	RBMS1	-0.92554	0.000353023	0.0380732
						-3.54677	ATP5F1E	-1.02082	0.000389988	0.041551
						-3.53499	RPL35A	-0.987528	0.000407786	0.0432729
						-3.53234	CFL1	-1.02706	0.000411893	0.0435338
						-3.52644	ESF1	-0.817163	0.00042118	0.044338
						-3.51751	PRKCA	-0.583188	0.000435616	0.0456757
						-3.502	MAP1B	-1.05546	0.000461775	0.0476621
						-3.49557	DLG2	-0.576571	0.000473045	0.0484468

## Sheet: Dystrophic_DE
Upregulated						Downregulated
scores	names	logfoldchanges	pvals	pvals_adj		scores	names	logfoldchanges	pvals	pvals_adj
20.588	FTL	3.33389	3.51896e-94	9.29814e-90		-9.65507	MALAT1	-0.424447	4.67859e-22	3.53207e-19
18.2706	FTH1	3.36313	1.41761e-74	1.87287e-70		-6.3312	PLXDC2	-0.388039	2.43258e-10	8.68596e-08
17.1171	TMSB4X	2.47005	1.1068e-65	9.74836e-62		-6.04212	HS3ST4	-1.19169	1.52101e-09	4.7845e-07
16.6134	RPS6	4.11956	5.57111e-62	3.68014e-58		-5.38668	LRMDA	-0.55818	7.17699e-08	1.97539e-05
16.207	PLEKHA7	3.68359	4.5002e-59	2.37818e-55		-5.03762	DOCK4	-0.402671	4.71353e-07	0.000119755
15.2589	SIK3	2.87362	1.43682e-52	6.32751e-49		-4.93385	FRMD4A	-0.605197	8.06242e-07	0.000197253
15.0079	RPL32	3.5787	6.51704e-51	2.46e-47		-4.90526	ARHGAP24	-0.409749	9.33026e-07	0.000226178
14.8508	RPL19	3.74336	6.87118e-50	2.26946e-46		-4.69425	OXR1	-0.980664	2.67592e-06	0.000631302
14.6917	RPL37A	3.52592	7.28204e-49	2.13793e-45		-4.41681	N4BP2L2	-0.663843	1.00167e-05	0.00224297
14.3939	RPLP2	3.23605	5.65236e-47	1.49352e-43		-4.38858	SFMBT2	-0.668193	1.14093e-05	0.00251224
14.3178	RPS8	3.15199	1.69398e-46	4.06911e-43
14.2184	RPS24	3.63459	7.04317e-46	1.55085e-42
14.1843	RPS20	3.32839	1.14608e-45	2.32946e-42
14.1399	RPLP1	3.13979	2.15547e-45	4.06815e-42
14.016	RPL11	3.28725	1.24493e-44	2.19299e-41
14.0087	RPS11	3.60248	1.37983e-44	2.2787e-41
13.9417	RPL31	3.3826	3.53268e-44	5.49082e-41
13.7527	RPS27	3.83757	4.9058e-43	7.20144e-40
13.5196	RPS15	2.8869	1.19794e-41	1.66596e-38
13.4085	RPS27A	3.02322	5.39156e-41	7.12306e-38
12.0774	TPT1	2.95689	1.39029e-33	1.74932e-30
11.7657	RPS25	3.33374	5.86631e-32	7.0457e-29
11.6811	RPS23	2.90355	1.59252e-31	1.82953e-28
11.6544	RPL41	2.498	2.17833e-31	2.39825e-28
11.5291	RPL27A	2.78156	9.41229e-31	9.94804e-28
11.2702	TMSB10	2.2246	1.84098e-29	1.87093e-26
11.0293	RPL28	2.59428	2.76072e-28	2.70172e-25
10.9913	RPL10	2.33355	4.20857e-28	3.97154e-25
10.8797	RPL35	2.57232	1.44094e-27	1.31289e-24
10.1451	RPL23	3.48149	3.48582e-24	3.0702e-21
10.0698	RPL13A	2.35467	7.51357e-24	6.40423e-21
10.0061	RPL23A	3.71587	1.43345e-23	1.18363e-20
9.9584	RPL38	2.77551	2.31758e-23	1.85568e-20
9.93479	RPL13	1.98146	2.93798e-23	2.28324e-20
9.62616	RPL14	2.75431	6.20024e-22	4.55081e-19
9.5817	BDNF-AS	3.30885	9.54609e-22	6.8172e-19
9.51821	RPS2	2.20471	1.76196e-21	1.22516e-18
9.45124	C1QB	1.69199	3.34853e-21	2.26868e-18
9.25977	RPS3	2.48746	2.04882e-20	1.3534e-17
9.12058	ACTB	1.72903	7.47267e-20	4.81586e-17
9.04535	RPS19	1.88246	1.49182e-19	9.38534e-17
8.9633	RPL7	2.78099	3.15104e-19	1.93628e-16
8.76749	UQCRB	2.66095	1.827e-18	1.09715e-15
8.75911	AIF1	3.09972	1.9679e-18	1.15551e-15
8.74391	RPL8	2.34961	2.25174e-18	1.29343e-15
8.42865	RPS4X	2.85241	3.49672e-17	1.96582e-14
8.39248	EEF1A1	2.32092	4.75986e-17	2.6202e-14
8.14924	APOC1	2.28316	3.66206e-16	1.97475e-13
8.12192	RPS14	2.38383	4.58868e-16	2.42493e-13
8.10624	UBA52	2.7604	5.22088e-16	2.70493e-13
8.06218	YBX1	3.77149	7.4948e-16	3.80837e-13
7.79734	RPS18	2.67037	6.32259e-15	3.15211e-12
7.7173	NBEAL1	2.4177	1.18819e-14	5.74377e-12
7.71651	EIF1	1.91193	1.19558e-14	5.74377e-12
7.56733	RPL6	2.30637	3.80973e-14	1.79758e-11
7.51758	TXNRD1	1.9812	5.58006e-14	2.5867e-11
7.47477	RPL15	1.95193	7.73369e-14	3.52323e-11
7.44816	RPL10A	2.26324	9.46512e-14	4.23893e-11
7.40587	TOMM7	2.60531	1.30294e-13	5.73793e-11
7.30186	RPL35A	2.22855	2.83813e-13	1.22937e-10
7.09239	RPS16	2.01835	1.3182e-12	5.61786e-10
7.05661	AMBRA1	1.86435	1.70613e-12	7.15572e-10
7.01199	RPL3	2.6633	2.34951e-12	9.70016e-10
6.98068	ATP5F1E	2.23694	2.93759e-12	1.19415e-09
6.9068	RPS9	1.7383	4.95714e-12	1.96806e-09
6.90585	APOO	2.07388	4.99034e-12	1.96806e-09
6.89941	FAU	1.87156	5.22173e-12	2.02903e-09
6.8914	SLC26A3	1.13138	5.52465e-12	2.11562e-09
6.85353	RPL36	1.89508	7.2049e-12	2.71965e-09
6.74139	RPS12	2.50719	1.5688e-11	5.83835e-09
6.56078	NACA	2.55661	5.3528e-11	1.9644e-08
6.55714	OOEP	2.47167	5.48478e-11	1.98527e-08
6.26964	RPL37	2.41178	3.61878e-10	1.27492e-07
6.22668	C1QA	1.32578	4.76419e-10	1.65637e-07
6.22408	HAMP	1.69148	4.84405e-10	1.66226e-07
6.21377	TYROBP	1.5188	5.17285e-10	1.75234e-07
6.1902	RPL34	1.61765	6.00896e-10	2.00981e-07
6.15876	SPP1	1.19891	7.33148e-10	2.41075e-07
6.1575	RPL27	2.52276	7.39019e-10	2.41075e-07
6.08252	MECOM	3.26312	1.18311e-09	3.81237e-07
6.05965	RPL29	1.83017	1.36416e-09	4.34278e-07
6.03667	RPL4	2.42242	1.57325e-09	4.8906e-07
5.9203	SERF2	1.5826	3.21346e-09	9.87316e-07
5.88765	RPL7A	1.82083	3.91727e-09	1.18973e-06
5.80338	RPS28	1.68786	6.49894e-09	1.94314e-06
5.8022	MAMDC2	2.06388	6.54503e-09	1.94314e-06
5.6347	B2M	1.08159	1.75365e-08	5.14853e-06
5.59095	GAPDH	1.36461	2.25835e-08	6.55739e-06
5.58637	RPS17	2.43159	2.3187e-08	6.65945e-06
5.45875	C1QC	1.25543	4.7951e-08	1.36237e-05
5.4311	FCER1G	1.68234	5.60061e-08	1.57431e-05
5.42056	HLA-DRA	1.20516	5.94119e-08	1.65246e-05
5.30333	S100A11	2.18649	1.13711e-07	3.09752e-05
5.21614	APOE	0.933268	1.8269e-07	4.92573e-05
5.20955	RPL5	1.88038	1.89303e-07	5.05249e-05
5.13148	BAIAP2L1	2.08954	2.87471e-07	7.59586e-05
5.04437	RPS15A	2.23737	4.5501e-07	0.000118278
5.04343	EEF1B2	2.68608	4.5727e-07	0.000118278
5.04185	RPLP0	1.70268	4.61061e-07	0.000118278
5.0349	RPS7	1.95937	4.78107e-07	0.000120314
4.99813	RPS13	2.11572	5.78875e-07	0.000144298
4.95174	RPL21	1.75136	7.35536e-07	0.000181636
4.84311	RPL12	2.15293	1.27822e-06	0.000307041
4.7731	RPL30	1.9111	1.81411e-06	0.00043184
4.68939	HLA-DPB1	1.54837	2.74022e-06	0.000640751
4.54309	TUBA1B	1.20819	5.54353e-06	0.00128488
4.52212	CYBA	1.1337	6.12222e-06	0.00140667
4.45839	COX7C	1.6375	8.25766e-06	0.00188041
4.45662	CST3	1.02786	8.32638e-06	0.00188041
4.41263	RPL18	1.46838	1.02124e-05	0.00226757
4.33172	HSPA1A	1.34645	1.47949e-05	0.0032308
4.19127	PTMA	1.15264	2.77403e-05	0.00600804
4.16043	PFN1	1.85345	3.17654e-05	0.00682388
4.09559	VSIG4	1.03406	4.21095e-05	0.00897307
4.05448	COMMD6	2.40084	5.02451e-05	0.010621
4.03865	LAPTM5	0.98269	5.37597e-05	0.0112738
4.03486	RPSA	1.61719	5.46351e-05	0.0113671
3.95067	PFDN5	1.63321	7.79315e-05	0.0160874
3.88596	ANP32A	1.36714	0.000101928	0.0208779
3.87703	CD63	1.23566	0.000105739	0.0214918
3.86594	C3	0.892493	0.000110664	0.0223212
3.80979	PABPC1	0.94857	0.000139087	0.0278417
3.76469	SLC47A1	1.91564	0.000166755	0.033129
3.73204	HSPA5	1.27467	0.000189938	0.0374532
3.70029	HSP90AB1	1.10683	0.000215354	0.0421503
3.67269	RACK1	1.64428	0.000240012	0.0466312
3.65555	HSPB1	1.2685	0.00025663	0.0494959
